# Supplementary material for: Integrative lncRNA–mRNA co‐expression network analysis identifies novel lncRNA E2F3‐IT1 for rheumatoid arthritis
Source: Clin Transl Med. 2021 Feb 24;11(2):e325. doi: 10.1002/ctm2.325 (PMC7905107; doi:10.1002/ctm2.325)
Supplement: Supplementary file 1 — Supporting Information [file CTM2-11-e325-s004.xlsx]

## Sheet: mRNA
Supplementary Table S1a:Differentially expressed mRNAs in PBMCs between 25 RA and 18 healthy controls
mRNA_ProbeName	GeneSymbol	P (Corr)	P	FC (abs)	Average	Regulation
A_23_P10518	TFDP3	6.40279e-06	2.56071e-10	2.11569	1.08113	UP
A_23_P500364	BCL7B	1.2616e-05	4.03647e-09	4.31102	2.10803	UP
A_19_P00800114	HIGD1A	1.35057e-05	4.86129e-09	2.20144	1.13845	UP
A_23_P69109	PLSCR1	1.15051e-05	5.06144e-09	4.43645	2.14941	UP
A_32_P219368	WTAP	1.07655e-05	5.16661e-09	3.73312	1.90038	UP
A_33_P3353360	BRK1	1.0121e-05	5.26206e-09	2.31095	1.20849	UP
A_33_P3385461	BRCC3	9.75447e-06	5.46163e-09	2.15235	1.10591	UP
A_23_P155765	HMGB2	1.23598e-05	8.40333e-09	2.1211	1.08481	UP
A_23_P207058	SOCS3	1.28285e-05	9.23505e-09	2.93826	1.55496	UP
A_33_P3389653	PDE4D	1.27099e-05	1.1183e-08	4.80604	2.26485	UP
A_33_P3275948	STARD3NL	1.2423e-05	1.14273e-08	2.48415	1.31275	UP
A_23_P217564	ACSL4	1.421e-05	1.36394e-08	2.09276	1.06541	UP
A_23_P69339	ACAA1	1.32411e-05	1.53572e-08	2.11274	1.07911	UP
A_23_P251937	CPEB4	1.51138e-05	1.81336e-08	2.73465	1.45136	UP
A_33_P3384452	TFDP1	1.6475e-05	2.10847e-08	2.44971	1.29261	UP
A_33_P3225600	NFE2L2	1.68394e-05	2.2898e-08	2.26007	1.17637	UP
A_23_P144096	CISH	1.81862e-05	2.54566e-08	2.62153	1.39041	UP
A_33_P3423365	GSN	2.08432e-05	3.0843e-08	2.19287	1.13282	UP
A_23_P92320	NUP54	2.02471e-05	3.23902e-08	2.5686	1.36098	UP
A_24_P30923	SNN	2.02406e-05	3.72368e-08	2.47161	1.30545	UP
A_23_P163025	RNASE3	2.01584e-05	3.78918e-08	2.75928	1.46429	UP
A_23_P97906	NT5C2	1.97513e-05	3.79165e-08	2.37739	1.24938	UP
A_33_P3265394	WDR74	2.02557e-05	4.13151e-08	2.12549	-1.08779	DOWN
A_33_P3378126	FBXO32	2.36599e-05	5.29897e-08	2.25097	1.17055	UP
A_23_P250358	HERC6	2.39304e-05	5.74239e-08	4.05001	2.01793	UP
A_24_P935009	CRKL	2.96639e-05	8.54183e-08	2.42822	1.2799	UP
A_33_P3292679	SNX6	3.01145e-05	8.91246e-08	2.2937	1.19767	UP
A_24_P117029	LDLR	3.22047e-05	1.01751e-07	2.67537	1.41974	UP
A_23_P305140	C10orf32	3.15516e-05	1.02211e-07	2.34643	1.23047	UP
A_33_P3276207	FAM55C	3.13093e-05	1.02678e-07	3.39161	1.76197	UP
A_23_P349882	PDCL	3.42416e-05	1.15033e-07	4.16771	2.05925	UP
A_33_P3418170	DDX58	3.39265e-05	1.15332e-07	2.03773	1.02696	UP
A_23_P46369	RAB13	3.38413e-05	1.20456e-07	2.76691	1.46827	UP
A_23_P16992	PKP4	3.63471e-05	1.36643e-07	2.08043	1.05688	UP
A_33_P3273459	SPATA21	3.6761e-05	1.39669e-07	2.21013	1.14413	UP
A_21_P0000015	PARP9	3.9919e-05	1.58054e-07	3.86385	1.95004	UP
A_23_P40847	CHST2	4.02644e-05	1.62642e-07	4.67237	2.22416	UP
A_23_P356965	CCDC57	4.19324e-05	1.72734e-07	3.19542	1.676	UP
A_23_P166797	RTP4	4.1856e-05	1.74093e-07	2.60774	1.3828	UP
A_23_P209678	PLEK	4.49852e-05	1.94305e-07	2.45531	1.2959	UP
A_23_P31866	MED30	4.53063e-05	1.97504e-07	2.49287	1.31781	UP
A_23_P17503	KIF16B	4.57214e-05	2.06628e-07	3.78478	1.92021	UP
A_23_P133470	PJA2	4.67109e-05	2.18572e-07	2.40828	1.268	UP
A_24_P215804	CKLF	4.67631e-05	2.20686e-07	4.60628	2.2036	UP
A_24_P277367	CXCL5	4.89932e-05	2.42968e-07	2.2664	1.1804	UP
A_23_P251927	CHCHD3	4.99634e-05	2.53773e-07	2.01687	1.01212	UP
A_24_P175187	SAMD9	5.0104e-05	2.56491e-07	2.04316	1.0308	UP
A_33_P3289356	CD58	5.21301e-05	2.71033e-07	2.65953	1.41117	UP
A_23_P90311	TICAM1	5.22173e-05	2.73575e-07	2.00873	1.00628	UP
A_23_P41025	GNL3	5.29452e-05	2.81624e-07	2.35686	1.23686	UP
A_23_P41908	FAM114A2	5.38576e-05	2.97246e-07	2.76126	1.46533	UP
A_23_P44139	PRIM2	5.39616e-05	3.02136e-07	2.75501	1.46206	UP
A_23_P353316	SMURF1	5.56516e-05	3.1605e-07	3.26797	1.70839	UP
A_23_P160025	IFI16	5.71288e-05	3.33579e-07	2.00228	1.00164	UP
A_33_P3781228	FLJ26332	5.91309e-05	3.47634e-07	2.10553	1.07418	UP
A_23_P6151	PLAGL2	5.96056e-05	3.55193e-07	2.53193	1.34024	UP
A_33_P3308446	RHOB	5.94408e-05	3.58965e-07	2.23302	-1.15899	DOWN
A_33_P3219090	INSIG1	5.9537e-05	3.61927e-07	3.15301	1.65673	UP
A_23_P26314	ZNF319	6.15341e-05	3.76528e-07	2.89193	1.53203	UP
A_23_P390734	FGFR1OP2	6.19239e-05	3.8139e-07	2.32238	1.2156	UP
A_23_P204609	VEZT	6.12675e-05	3.82248e-07	2.70376	1.43497	UP
A_23_P128808	GPR132	6.0986e-05	3.82931e-07	2.131	1.09153	UP
A_33_P3227467	BNIP2	6.20486e-05	4.06974e-07	2.46469	1.3014	UP
A_33_P3400653	BNIP2	6.2324e-05	4.11273e-07	2.61005	1.38408	UP
A_33_P3345549	L2HGDH	6.28366e-05	4.17169e-07	2.36608	1.2425	UP
A_23_P29005	SAMSN1	6.48061e-05	4.43203e-07	2.87344	1.52278	UP
A_33_P3340040	GINS4	6.47353e-05	4.60842e-07	2.54188	1.34589	UP
A_23_P69670	CNO	6.45075e-05	4.618e-07	2.20704	1.14211	UP
A_23_P19702	TAB2	6.43636e-05	4.96807e-07	2.48551	1.31354	UP
A_24_P208567	IL18R1	6.4072e-05	4.97119e-07	3.05972	1.6134	UP
A_23_P11286	HNRNPH2	6.47283e-05	5.07388e-07	2.25576	1.17361	UP
A_24_P694760	ERC1	6.48893e-05	5.11246e-07	2.13997	1.09759	UP
A_24_P38276	FZD1	6.74333e-05	5.44774e-07	2.34241	1.22799	UP
A_23_P115316	TOR3A	6.71258e-05	5.44974e-07	2.42486	1.2779	UP
A_23_P501634	BTN2A1	6.73284e-05	5.49312e-07	4.48151	2.16398	UP
A_32_P224666	CAPZA2	6.73268e-05	5.51991e-07	2.69839	1.4321	UP
A_24_P380132	G3BP2	6.78533e-05	5.64449e-07	2.029	1.02077	UP
A_24_P159434	CD300A	6.759e-05	5.67666e-07	4.10212	2.03637	UP
A_32_P172864	FAM102B	6.77259e-05	5.85058e-07	2.15823	1.10985	UP
A_23_P320113	SRXN1	6.80021e-05	5.90163e-07	2.11458	1.08037	UP
A_23_P134125	MAP3K5	6.83802e-05	5.98915e-07	2.26657	1.18051	UP
A_24_P845072	FAM91A1	7.09385e-05	6.35508e-07	2.25999	1.17632	UP
A_33_P3306510	NUP153	7.20832e-05	6.60176e-07	2.03995	1.02853	UP
A_24_P316305	AQR	7.21538e-05	6.72366e-07	2.54728	1.34896	UP
A_23_P34433	ZCCHC11	7.1894e-05	6.7282e-07	3.14476	1.65295	UP
A_23_P98092	OAT	7.14686e-05	6.80273e-07	2.04215	1.03009	UP
A_23_P124108	ITGAM	7.25028e-05	6.95916e-07	2.45888	1.298	UP
A_23_P257503	HERC1	7.3669e-05	7.13002e-07	2.08733	1.06166	UP
A_23_P314642	ZNF280C	7.3482e-05	7.34703e-07	2.0863	1.06094	UP
A_23_P414273	C5orf62	7.34556e-05	7.40314e-07	2.52571	1.33669	UP
A_24_P63563	KIAA0141	7.38635e-05	7.53287e-07	2.16613	1.11512	UP
A_33_P3396239	SNRPD3	7.3739e-05	7.54967e-07	2.23979	1.16336	UP
A_24_P341222	C4orf52	7.36009e-05	7.56496e-07	2.92355	1.54772	UP
A_24_P139208	USP25	7.35174e-05	7.61518e-07	3.12803	1.64525	UP
A_23_P353742	AMBRA1	7.35907e-05	7.65221e-07	3.20821	1.68177	UP
A_33_P3279431	GOSR1	7.39802e-05	7.78147e-07	2.40403	1.26545	UP
A_24_P19810	PPCS	7.46203e-05	7.90848e-07	2.03522	1.02518	UP
A_23_P359043	AKAP2	7.45393e-05	7.92971e-07	4.04587	2.01645	UP
A_33_P3217465	MID1IP1	7.47163e-05	7.97843e-07	2.84473	1.50829	UP
A_23_P399501	PKM2	7.53628e-05	8.13788e-07	2.05022	1.03578	UP
A_33_P3222744	ZNF117	7.4992e-05	8.2178e-07	2.07111	1.0504	UP
A_23_P154938	HIRA	7.52722e-05	8.27862e-07	3.26396	1.70662	UP
A_23_P318300	ZAK	7.61391e-05	8.43486e-07	2.0342	1.02446	UP
A_24_P91916	NXT2	7.58745e-05	8.43589e-07	3.48859	1.80264	UP
A_23_P96777	LRRC47	7.68261e-05	8.72605e-07	2.63329	1.39687	UP
A_33_P3286536	FUT4	7.80414e-05	9.05135e-07	2.85843	1.51522	UP
A_33_P3408943	MCMBP	7.886e-05	9.30399e-07	2.74917	1.459	UP
A_23_P48414	CCNA1	7.87926e-05	9.35907e-07	2.89998	1.53604	UP
A_33_P3266265	FAM108B1	7.87191e-05	9.44478e-07	2.80139	1.48614	UP
A_33_P3214481	P4HA1	7.82964e-05	9.48801e-07	3.08445	1.62501	UP
A_23_P18604	LAP3	7.9223e-05	9.63198e-07	4.35827	2.12376	UP
A_23_P54000	SNX6	7.94717e-05	9.69399e-07	2.03687	1.02635	UP
A_24_P287826	RFWD3	7.93548e-05	9.77495e-07	2.15165	1.10544	UP
A_23_P94494	TLE4	7.99349e-05	9.91034e-07	2.05666	1.0403	UP
A_33_P3332130	PGRMC1	7.98265e-05	9.92883e-07	3.32608	1.73382	UP
A_23_P152066	UBR1	8.01456e-05	1.00647e-06	2.41303	1.27085	UP
A_24_P19752	PEX19	8.00661e-05	1.00867e-06	2.10426	1.07331	UP
A_33_P3332145	RPN2	8.01269e-05	1.01264e-06	2.05915	1.04205	UP
A_33_P3319491	AZIN1	8.1699e-05	1.05211e-06	2.52813	1.33807	UP
A_23_P386420	GTF2H3	8.17585e-05	1.05615e-06	2.42669	1.27899	UP
A_24_P303091	CXCL10	8.17941e-05	1.05988e-06	4.81674	2.26806	UP
A_33_P3227320	MIER3	8.45465e-05	1.11583e-06	2.87973	1.52594	UP
A_23_P209195	C19orf12	8.49967e-05	1.12518e-06	2.23945	1.16315	UP
A_32_P98502	COX5A	8.75432e-05	1.16589e-06	2.58271	1.36889	UP
A_24_P333019	RNF24	8.76448e-05	1.19178e-06	2.20749	1.14241	UP
A_32_P157481	ERCC4	8.74837e-05	1.19309e-06	2.09959	1.07011	UP
A_23_P102412	PLEKHA3	8.85141e-05	1.22838e-06	2.58268	1.36887	UP
A_23_P39799	LOXL3	8.83063e-05	1.22903e-06	2.1378	1.09613	UP
A_23_P203790	OS9	8.94875e-05	1.26336e-06	2.31149	1.20882	UP
A_33_P3233025	ATXN3L	8.96515e-05	1.26926e-06	2.44953	1.29251	UP
A_23_P157117	CREB5	8.94041e-05	1.27291e-06	2.27495	1.18583	UP
A_24_P68079	TRANK1	8.96815e-05	1.28403e-06	2.37447	1.24761	UP
A_33_P3901921	C12orf48	9.14378e-05	1.33478e-06	2.72159	1.44445	UP
A_33_P3317321	TPMT	9.17178e-05	1.34253e-06	2.29408	1.19792	UP
A_33_P3263170	SNRPG	9.13975e-05	1.34516e-06	2.18955	1.13064	UP
A_23_P22915	SLC30A7	9.21526e-05	1.38207e-06	2.11524	1.08082	UP
A_23_P125624	ACOT9	9.27774e-05	1.39515e-06	2.24506	1.16676	UP
A_23_P201918	ABCB10	9.247e-05	1.39792e-06	2.36443	1.24149	UP
A_23_P7783	KDM3B	9.25103e-05	1.40223e-06	3.11833	1.64077	UP
A_33_P3659876	NCAPG2	9.2527e-05	1.40619e-06	2.45808	1.29753	UP
A_23_P423864	PHC2	9.31588e-05	1.41951e-06	2.24174	1.16462	UP
A_23_P146444	CORO2A	9.30096e-05	1.42468e-06	2.50504	1.32483	UP
A_23_P211680	MLC1	9.55113e-05	1.49738e-06	2.22357	1.15288	UP
A_21_P0014138	MTRR	9.80454e-05	1.57632e-06	2.45402	1.29514	UP
A_23_P62890	GBP1	9.7732e-05	1.5791e-06	2.62037	1.38977	UP
A_23_P205336	C14orf129	9.76643e-05	1.58581e-06	2.77895	1.47454	UP
A_23_P365844	EID2	9.75694e-05	1.58818e-06	2.56377	1.35827	UP
A_23_P23924	CAPN2	9.88707e-05	1.61331e-06	2.28509	1.19225	UP
A_33_P3215198	CMPK2	9.93455e-05	1.62503e-06	3.51124	1.81198	UP
A_23_P202501	RNLS	0.000100024	1.67613e-06	2.32798	1.21908	UP
A_23_P212545	RAB5A	0.000100555	1.69709e-06	2.51152	1.32856	UP
A_24_P82630	SMCHD1	0.000100656	1.70283e-06	2.79624	1.48349	UP
A_32_P162250	ARHGAP18	0.000103064	1.78066e-06	3.26437	1.7068	UP
A_23_P82588	C7orf55	0.000105009	1.83526e-06	2.58542	1.3704	UP
A_24_P225635	HNRPLL	0.000107344	1.88466e-06	2.22993	1.157	UP
A_24_P361006	NDUFA9	0.000106978	1.89106e-06	2.77051	1.47015	UP
A_21_P0011126	NUS1	0.000108041	1.92282e-06	2.93126	1.55152	UP
A_23_P429977	KCNQ1	0.000108036	1.92706e-06	2.05546	1.03946	UP
A_33_P3390731	AKTIP	0.00010789	1.93307e-06	2.36526	1.242	UP
A_33_P3397599	LILRA6	0.000108107	1.94128e-06	2.17762	1.12275	UP
A_24_P63522	HMGCS1	0.000108001	1.94371e-06	2.37751	1.24945	UP
A_23_P398172	FAM135A	0.000107807	1.94453e-06	2.18399	1.12697	UP
A_24_P23411	ARMCX3	0.000112344	2.08926e-06	2.57541	1.3648	UP
A_23_P213562	F2R	0.000112446	2.11814e-06	3.13122	1.64673	UP
A_24_P563545	SLC30A7	0.00011223	2.11856e-06	3.12627	1.64444	UP
A_23_P69791	AP1AR	0.000112286	2.1286e-06	2.44131	1.28765	UP
A_24_P306136	KIAA1432	0.000113987	2.16541e-06	3.18849	1.67287	UP
A_33_P3400763	PLIN4	0.000114437	2.18311e-06	2.76634	1.46798	UP
A_33_P3317253	PTER	0.000114983	2.20732e-06	2.9854	1.57792	UP
A_23_P3042	PPP2R5E	0.000115907	2.23433e-06	2.44459	1.28959	UP
A_23_P131785	BPI	0.000115897	2.24341e-06	6.56795	2.71544	UP
A_23_P66891	CDC42EP4	0.000115836	2.25612e-06	2.14572	1.10146	UP
A_23_P12503	NUP133	0.000115714	2.25838e-06	2.03578	1.02558	UP
A_23_P91293	VAPB	0.000116442	2.29587e-06	2.30358	1.20388	UP
A_33_P3299872	HINT3	0.000116782	2.31192e-06	2.78222	1.47624	UP
A_23_P146187	RRS1	0.000120159	2.4076e-06	2.00696	1.00501	UP
A_24_P47681	CAND1	0.000121025	2.43947e-06	2.19928	1.13703	UP
A_24_P418408	FAM89A	0.00012408	2.51594e-06	2.17739	1.1226	UP
A_33_P3252003	KCNJ1	0.000124415	2.54761e-06	3.27557	1.71174	UP
A_23_P160729	AP4B1	0.00012371	2.5579e-06	2.78464	1.47749	UP
A_23_P66563	SMG8	0.000123578	2.56013e-06	2.05969	1.04243	UP
A_23_P60565	ZNF354A	0.0001234	2.56631e-06	2.51751	1.332	UP
A_24_P940135	CTBS	0.000124591	2.60105e-06	2.71964	1.44342	UP
A_23_P333705	NEK3	0.00012456	2.60537e-06	2.92208	1.54699	UP
A_23_P258493	LMNB1	0.000124679	2.61783e-06	2.73461	1.45133	UP
A_23_P140373	FLVCR2	0.000125083	2.63633e-06	2.77379	1.47186	UP
A_32_P91250	UBE2L3	0.000125916	2.66396e-06	2.05357	1.03813	UP
A_23_P103837	UBAP2L	0.000125573	2.66674e-06	2.00256	1.00185	UP
A_33_P3300147	C9orf170	0.00012587	2.6932e-06	4.71879	2.23842	UP
A_24_P205130	FNBP1	0.000126998	2.72748e-06	2.01293	1.0093	UP
A_24_P942354	PITPNA	0.000127382	2.74591e-06	2.48168	1.31132	UP
A_24_P412734	PRSS36	0.00012706	2.7593e-06	2.42136	1.27582	UP
A_23_P393425	PAPD4	0.000127627	2.79713e-06	2.11414	1.08007	UP
A_23_P152970	RAPGEFL1	0.000127524	2.79998e-06	2.89775	1.53494	UP
A_33_P3298587	SBNO2	0.000127426	2.80293e-06	2.25735	1.17463	UP
A_23_P304652	NME9	0.000129555	2.87567e-06	2.31562	1.2114	UP
A_23_P429092	HBS1L	0.000129161	2.87724e-06	2.93556	1.55363	UP
A_23_P334608	GUSB	0.000129154	2.88742e-06	2.42769	1.27958	UP
A_33_P3210338	RFX7	0.000129289	2.91112e-06	2.21695	1.14857	UP
A_21_P0013755	FAM3C	0.00012927	2.91587e-06	3.32267	1.73234	UP
A_23_P408095	DSTN	0.000136476	3.15482e-06	2.44383	1.28915	UP
A_33_P3219260	PDZD11	0.000137852	3.20867e-06	2.65832	1.41052	UP
A_33_P3348244	BRI3	0.000141332	3.31795e-06	2.4705	1.3048	UP
A_23_P405110	CDC14A	0.000142552	3.36368e-06	2.09253	1.06525	UP
A_33_P3713357	ALCAM	0.000143417	3.39558e-06	2.02572	1.01843	UP
A_23_P390172	RNASEL	0.000144013	3.4212e-06	3.84938	1.94463	UP
A_24_P242820	TSN	0.000143925	3.43063e-06	2.0344	1.0246	UP
A_33_P3406998	DYRK1A	0.000143875	3.44095e-06	2.15206	1.10572	UP
A_23_P58489	FASTKD3	0.000143892	3.4471e-06	2.45889	1.29801	UP
A_33_P3423425	ZNF770	0.00014416	3.46504e-06	2.17115	1.11846	UP
A_23_P353035	IGFBP7	0.000144566	3.49793e-06	3.65044	1.86807	UP
A_23_P374782	SH3KBP1	0.000144884	3.52881e-06	2.00715	1.00515	UP
A_33_P3290328	DCUN1D1	0.000146431	3.61919e-06	2.20818	1.14285	UP
A_23_P357794	MTBP	0.000146417	3.63641e-06	2.12458	1.08718	UP
A_23_P109774	ZBTB11	0.000146762	3.65085e-06	2.57137	1.36254	UP
A_19_P00808453	COX5A	0.000146709	3.66713e-06	2.65328	1.40778	UP
A_24_P322635	ELMO2	0.000146483	3.66735e-06	2.10678	1.07504	UP
A_33_P3317048	PLEKHM3	0.000146885	3.68917e-06	2.3076	1.20639	UP
A_23_P169437	LCN2	0.000146631	3.6945e-06	6.24895	2.64361	UP
A_24_P57528	SLC39A11	0.000146643	3.70067e-06	2.34841	1.23168	UP
A_24_P81947	CORO1C	0.000149451	3.7835e-06	2.09422	1.06641	UP
A_23_P18422	MRPL3	0.000150854	3.83109e-06	2.2067	1.14189	UP
A_23_P84922	HDAC8	0.0001517	3.8647e-06	2.01904	1.01367	UP
A_23_P417951	TSPYL5	0.00015269	3.89603e-06	2.46673	1.3026	UP
A_23_P109143	PRNP	0.000153137	3.92581e-06	2.28731	1.19365	UP
A_23_P333498	EEPD1	0.000153523	3.95413e-06	2.06401	1.04545	UP
A_23_P153945	GTDC1	0.000154212	4.00887e-06	2.32097	1.21473	UP
A_24_P278126	NBN	0.000154989	4.05387e-06	2.42324	1.27694	UP
A_24_P56194	CREBL2	0.000155334	4.07531e-06	2.14153	1.09864	UP
A_23_P351734	NPHP4	0.000156509	4.11866e-06	2.3536	1.23487	UP
A_33_P3226420	RSAD2	0.000156281	4.12516e-06	2.97001	1.57047	UP
A_23_P100441	FAM192A	0.00015737	4.16019e-06	3.08349	1.62457	UP
A_24_P157087	CASP8	0.0001582	4.20744e-06	2.56846	1.36091	UP
A_33_P3261818	MDH1	0.000159566	4.25015e-06	2.14513	1.10107	UP
A_33_P3331085	SEC24A	0.000159682	4.2724e-06	3.92422	1.97241	UP
A_33_P3347976	MIB1	0.000159553	4.27534e-06	2.27145	1.18361	UP
A_23_P100203	HSBP1	0.000160401	4.3109e-06	2.31015	1.20798	UP
A_23_P352266	BCL2	0.00016015	4.31695e-06	2.42756	1.2795	UP
A_23_P253375	CUX1	0.000161327	4.3874e-06	2.66293	1.41302	UP
A_33_P3329949	ANXA7	0.000161269	4.39871e-06	2.0351	1.0251	UP
A_23_P364478	FAM175B	0.000161239	4.42369e-06	2.23574	1.16076	UP
A_23_P153586	UQCRFS1	0.000161443	4.43574e-06	2.30812	1.20672	UP
A_33_P3342081	PRDM1	0.000161263	4.44369e-06	2.05613	1.03993	UP
A_23_P162734	RNF6	0.000161784	4.46453e-06	2.06395	1.04541	UP
A_33_P3402091	MERTK	0.000164314	4.58691e-06	2.27241	1.18422	UP
A_24_P58122	USP24	0.000165429	4.63127e-06	2.02421	1.01736	UP
A_33_P3384988	SLC30A5	0.000167371	4.71242e-06	2.17959	1.12405	UP
A_24_P882914	C10orf46	0.000167686	4.72798e-06	2.67859	1.42147	UP
A_33_P3264121	TBCA	0.00016811	4.7534e-06	2.24102	1.16416	UP
A_23_P151710	PTGER2	0.000167601	4.75909e-06	2.02277	1.01634	UP
A_23_P54900	UBN1	0.000167864	4.77328e-06	2.04954	1.0353	UP
A_33_P3368500	IFT52	0.000168553	4.79963e-06	2.68985	1.42753	UP
A_23_P64828	OAS1	0.000168419	4.80254e-06	2.1724	1.11929	UP
A_33_P3224795	IKZF5	0.000168223	4.80367e-06	2.28444	1.19184	UP
A_23_P65768	RSL24D1	0.000168202	4.8098e-06	2.69839	1.4321	UP
A_33_P3420747	YTHDC2	0.000169636	4.89151e-06	2.14081	1.09816	UP
A_23_P25003	CLIP1	0.000169216	4.90648e-06	2.31252	1.20947	UP
A_33_P3812669	GABARAPL1	0.000170991	4.97161e-06	2.433	1.28274	UP
A_23_P202594	MCMBP	0.000174346	5.12496e-06	2.34335	1.22857	UP
A_23_P43613	NDUFB6	0.000175656	5.17751e-06	2.18723	1.12911	UP
A_23_P487	UCK2	0.000175457	5.17867e-06	2.16701	1.11571	UP
A_23_P135499	CLIC4	0.000176639	5.24181e-06	2.16974	1.11752	UP
A_33_P3268124	ZNF654	0.000179006	5.37648e-06	3.10767	1.63583	UP
A_21_P0014241	RNF183	0.000180239	5.42792e-06	2.20511	1.14085	UP
A_24_P411561	HAVCR2	0.000180391	5.43972e-06	3.34645	1.74263	UP
A_33_P3274501	KLRF1	0.000181756	5.49543e-06	3.01996	1.59453	UP
A_24_P72750	SPIN1	0.000181587	5.49757e-06	2.25383	1.17238	UP
A_33_P3376644	SENP6	0.000182015	5.52509e-06	3.48146	1.79969	UP
A_23_P52101	CYB5R1	0.000183178	5.58238e-06	2.40375	1.26529	UP
A_33_P3221443	ZNF254	0.000183821	5.61668e-06	2.64662	1.40415	UP
A_23_P145761	ARL4A	0.000184675	5.6797e-06	2.22519	1.15393	UP
A_32_P51084	NUP205	0.000185153	5.70919e-06	2.09756	1.06871	UP
A_33_P3347971	TPD52	0.00018579	5.7437e-06	2.02521	-1.01807	DOWN
A_23_P166248	RCAN1	0.000185782	5.76576e-06	2.6902	1.42771	UP
A_24_P226210	CEP120	0.000186431	5.80827e-06	2.22103	1.15123	UP
A_23_P151637	RNASE2	0.000187152	5.83819e-06	2.61384	1.38617	UP
A_23_P166122	POLR3F	0.000190642	5.98521e-06	2.27082	1.18321	UP
A_33_P3303414	MAN1A1	0.000190428	5.9861e-06	2.63397	1.39724	UP
A_23_P108157	TJP3	0.000190983	6.01119e-06	2.77562	1.47281	UP
A_23_P121276	NEK4	0.000191607	6.08448e-06	2.00919	1.00661	UP
A_23_P761	PSMB4	0.000192147	6.14003e-06	2.62684	1.39333	UP
A_24_P291426	REV1	0.000193027	6.1836e-06	2.59522	1.37586	UP
A_24_P941930	EAF1	0.00019433	6.2642e-06	2.17532	1.12123	UP
A_23_P114155	GPKOW	0.000196031	6.38176e-06	2.68946	1.42732	UP
A_23_P161183	ZDHHC6	0.000198776	6.51882e-06	2.66751	1.41549	UP
A_24_P288424	SLMO2	0.000199653	6.57951e-06	2.39483	1.25993	UP
A_24_P910297	GOLGA2	0.000200608	6.62701e-06	3.20998	1.68257	UP
A_23_P27744	FBXO46	0.000201638	6.66911e-06	2.09714	1.06843	UP
A_24_P940776	BDP1	0.000202793	6.72355e-06	2.10997	1.07723	UP
A_24_P935986	BCAT1	0.000203033	6.82895e-06	2.82855	1.50006	UP
A_23_P152028	TRIP4	0.000202795	6.82904e-06	2.51296	1.32939	UP
A_23_P54758	GDE1	0.000202513	6.83576e-06	2.79536	1.48303	UP
A_24_P197964	TRIM14	0.000203129	6.86465e-06	2.83729	1.50452	UP
A_32_P231446	HIPK1	0.000202905	6.89766e-06	2.17527	1.1212	UP
A_24_P304051	GSTO1	0.000202997	6.91703e-06	2.03355	1.024	UP
A_24_P329924	SIK3	0.000203574	6.94485e-06	2.43324	1.28288	UP
A_23_P92520	ANP32C	0.000203318	6.95237e-06	2.1229	1.08604	UP
A_23_P304991	HLCS	0.000203548	6.99279e-06	2.01277	1.00918	UP
A_23_P110196	HERC5	0.000204676	7.04793e-06	2.94782	1.55965	UP
A_23_P203344	ZFP91	0.000207365	7.18198e-06	2.15253	1.10604	UP
A_23_P169050	MRPS28	0.000208956	7.2538e-06	2.27099	1.18332	UP
A_32_P157965	EIF2S2	0.000208733	7.27111e-06	2.0994	1.06997	UP
A_23_P65558	MGAT2	0.000208834	7.28298e-06	2.15044	1.10463	UP
A_24_P313109	UFM1	0.000209952	7.41431e-06	2.14038	1.09787	UP
A_33_P3381245	PDCD5	0.000210238	7.47488e-06	2.32821	1.21922	UP
A_23_P95130	SLC37A3	0.000211687	7.53485e-06	2.08969	1.06329	UP
A_23_P402610	PFAS	0.000216983	7.80145e-06	2.60098	1.37906	UP
A_23_P152055	EFTUD1	0.000217033	7.82062e-06	2.24021	1.16363	UP
A_23_P7562	ACSL6	0.000220584	8.01033e-06	3.04038	1.60425	UP
A_33_P3352970	IRAK2	0.00022239	8.13819e-06	2.41211	1.2703	UP
A_23_P421401	PDGFRB	0.000229228	8.58094e-06	2.74284	1.45567	UP
A_24_P191971	SAP30L	0.000229697	8.62605e-06	3.14518	1.65314	UP
A_23_P32785	C3orf38	0.000229719	8.63605e-06	2.51272	1.32925	UP
A_19_P00809029	A2LD1	0.000232999	8.89914e-06	2.34029	1.22669	UP
A_21_P0011686	ZNF730	0.000232883	8.90401e-06	2.17949	1.12399	UP
A_23_P110473	NAIP	0.000233227	8.92651e-06	3.52633	1.81817	UP
A_23_P329261	KCNJ2	0.000233496	8.94614e-06	2.97687	1.5738	UP
A_23_P118536	SLFN12	0.00023626	9.08982e-06	3.07335	1.61981	UP
A_23_P137470	SIPA1L2	0.000236211	9.10685e-06	2.09373	1.06608	UP
A_33_P3290343	CYP1B1	0.000236165	9.21842e-06	2.10951	1.07691	UP
A_33_P3418400	ATG10	0.000236036	9.2228e-06	2.24217	1.1649	UP
A_32_P218989	YBX1	0.000235973	9.22979e-06	2.09526	1.06713	UP
A_33_P3502315	CRLS1	0.000238638	9.36265e-06	2.03291	1.02354	UP
A_24_P56388	HIF1A	0.00023868	9.37383e-06	2.29687	1.19967	UP
A_23_P345799	FAM129C	0.000239452	9.44248e-06	2.02835	-1.02031	DOWN
A_24_P23258	GRAMD4	0.000240157	9.53749e-06	2.19131	1.1318	UP
A_23_P123974	DTYMK	0.000240254	9.5606e-06	2.36256	1.24035	UP
A_23_P127676	CTR9	0.000240136	9.5943e-06	2.09176	1.06471	UP
A_23_P45345	HTATSF1	0.000240044	9.61944e-06	2.11669	1.08181	UP
A_33_P3295328	CLEC6A	0.000240668	9.66368e-06	2.28937	1.19495	UP
A_23_P124417	BUB1	0.000241697	9.75334e-06	2.92121	1.54657	UP
A_33_P3316313	MTERFD2	0.000242414	9.84044e-06	3.00987	1.5897	UP
A_24_P64039	AP3M2	0.000242464	9.85216e-06	3.07206	1.61921	UP
A_24_P521994	KLHL24	0.00024509	1.00569e-05	2.55282	1.35209	UP
A_23_P44257	COMMD8	0.000246934	1.0172e-05	2.48256	1.31183	UP
A_24_P299318	FAM101B	0.000247745	1.02451e-05	2.2036	1.13986	UP
A_23_P17021	SCRN3	0.000248172	1.02925e-05	2.40898	1.26842	UP
A_24_P942773	SLMAP	0.000248125	1.03005e-05	2.29912	1.20108	UP
A_19_P00326178	PNPT1	0.000247997	1.0315e-05	2.69107	1.42818	UP
A_33_P3232945	F2RL1	0.00024808	1.03383e-05	2.2638	1.17875	UP
A_23_P252403	COMMD10	0.000251459	1.05194e-05	2.3302	1.22045	UP
A_33_P3367062	SWT1	0.00025142	1.05378e-05	2.20122	1.1383	UP
A_24_P223604	KIAA1429	0.000251535	1.05527e-05	2.26409	1.17893	UP
A_23_P210348	COX7A2L	0.000253328	1.06887e-05	2.05824	1.04141	UP
A_23_P200792	NOTCH2	0.000253255	1.06958e-05	2.61309	1.38576	UP
A_23_P219144	CLTA	0.000256023	1.08741e-05	2.80925	1.49019	UP
A_33_P3354267	AKIRIN1	0.000257698	1.09865e-05	2.66427	1.41374	UP
A_24_P165595	ARL5A	0.00025747	1.09871e-05	2.103	1.07245	UP
A_32_P96134	DPY19L1	0.000258399	1.10577e-05	2.06626	1.04702	UP
A_33_P3372293	ZNF81	0.00025875	1.10831e-05	2.36127	1.23956	UP
A_23_P94703	TOR1B	0.000259061	1.11378e-05	2.12372	1.0866	UP
A_33_P3363425	FRMD3	0.000259721	1.1187e-05	2.15311	1.10642	UP
A_23_P148584	DOCK11	0.000260846	1.12668e-05	2.61295	1.38568	UP
A_33_P3369262	FGFR1OP2	0.000261939	1.13244e-05	2.02753	1.01972	UP
A_23_P165402	SF3B14	0.000262425	1.13559e-05	2.18155	1.12535	UP
A_24_P271014	PPP4R1	0.000262465	1.13682e-05	2.58695	1.37125	UP
A_23_P171296	MPP1	0.000262664	1.13978e-05	2.11429	1.08017	UP
A_23_P425516	TSPAN17	0.000276029	1.21102e-05	2.34569	1.23001	UP
A_23_P102542	AFTPH	0.000276308	1.21888e-05	2.399	1.26243	UP
A_33_P3339361	ARHGAP11A	0.000277802	1.22991e-05	2.58147	1.36819	UP
A_23_P77073	SPPL2A	0.000279513	1.2386e-05	2.05083	1.03621	UP
A_23_P79231	CREB1	0.000280138	1.24922e-05	2.37526	1.24808	UP
A_23_P50108	NDC80	0.000281645	1.25819e-05	2.26296	1.17821	UP
A_24_P254177	C19orf42	0.000281402	1.25935e-05	2.19902	1.13686	UP
A_23_P118406	C17orf62	0.000282459	1.26973e-05	2.01359	1.00977	UP
A_24_P118231	ATP5S	0.000282052	1.2758e-05	2.0715	1.05068	UP
A_33_P3252093	TMED10	0.000282637	1.27958e-05	2.05961	1.04237	UP
A_33_P3299656	RPGR	0.000282001	1.28121e-05	2.00588	1.00424	UP
A_33_P3216292	TBC1D2	0.000286553	1.30877e-05	2.6839	1.42433	UP
A_23_P118150	ARL6IP1	0.000287356	1.31473e-05	2.07654	1.05418	UP
A_23_P152356	ZNF200	0.00029388	1.36456e-05	2.39053	1.25733	UP
A_24_P108291	IMPACT	0.000298183	1.39169e-05	2.43548	1.2842	UP
A_24_P382319	CEACAM1	0.000298955	1.39769e-05	2.04847	1.03454	UP
A_24_P72518	AHCYL2	0.000302112	1.4197e-05	2.36732	1.24326	UP
A_24_P386323	RABEPK	0.000303885	1.43532e-05	2.03574	1.02555	UP
A_24_P276531	SNIP1	0.000306801	1.45768e-05	2.19563	1.13464	UP
A_23_P67864	ADCY3	0.000311573	1.48783e-05	2.1709	1.11829	UP
A_32_P194779	ZBTB34	0.000314018	1.50705e-05	2.18713	1.12904	UP
A_33_P3221438	XXYLT1	0.000316335	1.51943e-05	2.04328	1.03089	UP
A_23_P109768	RNF7	0.000316486	1.52142e-05	2.2769	1.18707	UP
A_24_P382017	RRN3	0.000316662	1.52354e-05	2.45505	1.29575	UP
A_32_P176550	JMY	0.000316964	1.52879e-05	2.35886	1.23809	UP
A_23_P115366	CMPK1	0.000317233	1.53262e-05	2.99213	1.58117	UP
A_23_P212339	FYCO1	0.000323277	1.58251e-05	2.15642	1.10864	UP
A_24_P363005	UBE2D3	0.000323113	1.583e-05	2.43492	1.28388	UP
A_33_P3420446	LRRD1	0.00032373	1.58991e-05	2.21607	1.148	UP
A_24_P303199	ARL15	0.000327627	1.61691e-05	2.67529	1.4197	UP
A_23_P108028	ZNF146	0.000329847	1.6305e-05	2.42962	1.28073	UP
A_24_P245298	TNFSF12	0.000330282	1.63397e-05	2.36932	1.24447	UP
A_24_P223124	FNDC3B	0.000332464	1.65142e-05	2.16705	1.11573	UP
A_23_P202696	KBTBD4	0.000333417	1.66148e-05	2.09346	1.06589	UP
A_23_P59547	NT5C3	0.000334178	1.66795e-05	3.01605	1.59266	UP
A_33_P3419545	CDADC1	0.000339426	1.70501e-05	2.34333	1.22856	UP
A_23_P219084	ZNF3	0.00035358	1.80438e-05	2.10603	1.07452	UP
A_32_P16258	EXOC6B	0.000359976	1.84278e-05	2.94209	1.55684	UP
A_23_P92499	TLR2	0.000360482	1.84681e-05	2.14091	1.09822	UP
A_33_P3417820	NOL12	0.000360558	1.85009e-05	2.12533	1.08769	UP
A_33_P3231277	HIF1A	0.00037392	1.94557e-05	2.56774	1.3605	UP
A_23_P54953	SAP30BP	0.000378395	1.97642e-05	2.35253	1.23421	UP
A_33_P3371055	RAB1A	0.000382556	2.01804e-05	2.01238	1.0089	UP
A_23_P347198	SP3	0.000385934	2.04049e-05	2.11565	1.0811	UP
A_33_P3289865	PLCL1	0.000388213	2.05875e-05	2.17139	1.11862	UP
A_24_P791040	FBXW2	0.000388172	2.06009e-05	2.63255	1.39646	UP
A_21_P0011175	CASC4	0.000390664	2.09206e-05	2.02396	1.01718	UP
A_24_P944458	INSIG2	0.000390503	2.09276e-05	2.34125	1.22728	UP
A_33_P3298810	FFAR3	0.000395372	2.12518e-05	3.17343	1.66605	UP
A_23_P416774	CLIC5	0.000401258	2.16484e-05	2.09643	1.06793	UP
A_33_P3348159	MKLN1	0.000406179	2.21576e-05	2.36508	1.24189	UP
A_33_P3235766	QSER1	0.000407365	2.22711e-05	2.49481	1.31893	UP
A_23_P70785	AIM1	0.000410289	2.2513e-05	2.03942	1.02816	UP
A_24_P71468	QPCT	0.00042652	2.40519e-05	2.97082	1.57086	UP
A_24_P405002	PDIK1L	0.000426974	2.41116e-05	2.22379	1.15302	UP
A_23_P140309	MAPK1IP1L	0.000429694	2.4334e-05	2.36981	1.24477	UP
A_23_P83736	ING2	0.000430069	2.44756e-05	2.04486	1.032	UP
A_23_P400465	GTF3C6	0.000431485	2.46252e-05	2.51755	1.33202	UP
A_33_P3878964	NAA25	0.000431427	2.46392e-05	2.60669	1.38222	UP
A_23_P357365	STAG1	0.000435053	2.48811e-05	2.09226	1.06506	UP
A_23_P380965	JKAMP	0.000434815	2.49022e-05	2.03319	1.02374	UP
A_33_P3332112	FAS	0.000436705	2.51152e-05	2.2485	1.16896	UP
A_24_P114339	RMND5A	0.000438447	2.5233e-05	2.12927	1.09036	UP
A_23_P375147	RC3H2	0.000438733	2.53196e-05	2.01597	1.01147	UP
A_23_P93562	SESN1	0.000440027	2.55527e-05	2.21661	1.14835	UP
A_24_P257108	TANK	0.000439758	2.55898e-05	2.17191	1.11897	UP
A_33_P3219572	LONRF3	0.000440802	2.57387e-05	3.04297	1.60548	UP
A_23_P160689	LRIF1	0.000440797	2.57561e-05	2.59325	1.37476	UP
A_33_P3296682	NDUFB5	0.000443489	2.59488e-05	2.22255	1.15221	UP
A_24_P365025	SPAG9	0.00044588	2.61244e-05	2.35306	1.23454	UP
A_24_P76018	C3orf71	0.000446419	2.61917e-05	2.31084	1.20842	UP
A_32_P1712	RNASE2	0.000446255	2.62178e-05	2.44541	1.29007	UP
A_24_P336705	RABGGTB	0.000446303	2.62384e-05	2.61289	1.38565	UP
A_24_P182764	ATG4B	0.00045117	2.67952e-05	2.27205	1.18399	UP
A_23_P142918	C2orf69	0.000451583	2.68558e-05	2.09437	1.06652	UP
A_24_P886040	DCP2	0.000454329	2.71827e-05	2.10894	1.07652	UP
A_24_P64167	PTGS1	0.000457399	2.76408e-05	3.4237	1.77556	UP
A_24_P940166	PAPSS2	0.000460028	2.78733e-05	2.10477	1.07367	UP
A_23_P90911	RDH14	0.000461061	2.8028e-05	2.06832	1.04846	UP
A_33_P3250165	ERMN	0.000460966	2.80407e-05	2.35008	1.23271	UP
A_23_P503072	CCL28	0.000464612	2.84855e-05	2.14577	1.10149	UP
A_23_P409553	PPM1A	0.000463944	2.8593e-05	2.09725	1.0685	UP
A_32_P154342	SLCO4C1	0.00046747	2.89037e-05	2.50207	1.32312	UP
A_33_P3240229	CREBBP	0.000469969	2.92274e-05	2.20818	1.14286	UP
A_23_P106544	C16orf61	0.00047139	2.93535e-05	2.00463	1.00333	UP
A_23_P210829	PCMTD2	0.000485791	3.04445e-05	2.7163	1.44164	UP
A_24_P199929	VPS54	0.000492591	3.09494e-05	2.23504	1.1603	UP
A_32_P52816	TM7SF3	0.000493626	3.12119e-05	2.00184	1.00133	UP
A_23_P1676	TMEM218	0.000493325	3.12521e-05	2.23491	1.16022	UP
A_33_P3323904	WTH3DI	0.000493764	3.13786e-05	2.89039	1.53126	UP
A_23_P385500	RNF166	0.00049743	3.16911e-05	2.19	1.13093	UP
A_33_P3290567	WEE1	0.000500718	3.19807e-05	2.5425	1.34625	UP
A_24_P209285	MRPS10	0.000500517	3.20079e-05	2.34704	1.23084	UP
A_33_P3327961	ZNF615	0.000501863	3.22144e-05	2.33883	1.22579	UP
A_23_P154643	BMP7	0.000501551	3.22145e-05	2.24217	1.1649	UP
A_24_P399694	ZCCHC3	0.000512621	3.31305e-05	2.52765	1.3378	UP
A_33_P3309561	PTPRJ	0.000515927	3.34267e-05	2.41046	1.26931	UP
A_33_P3357445	TDG	0.000529752	3.46826e-05	2.04124	1.02945	UP
A_33_P3341474	ZBTB38	0.000534882	3.5104e-05	2.17882	1.12355	UP
A_24_P364236	NDUFC2	0.000535633	3.53033e-05	2.00801	1.00577	UP
A_33_P3392580	AK2	0.000539805	3.5643e-05	2.25401	1.17249	UP
A_23_P201432	ADSS	0.000544702	3.61406e-05	2.75937	1.46434	UP
A_19_P00318531	HOOK3	0.000545278	3.62661e-05	2.54802	1.34938	UP
A_24_P940803	EPT1	0.000548175	3.65465e-05	2.96215	1.56664	UP
A_33_P3376264	GK	0.000563129	3.79939e-05	2.28801	1.19409	UP
A_33_P3367361	FAM107B	0.00056821	3.85867e-05	2.19247	1.13256	UP
A_23_P43779	COPS4	0.000568769	3.86474e-05	2.20612	1.14151	UP
A_23_P346405	MCU	0.000571319	3.88663e-05	2.0764	1.05409	UP
A_24_P114249	GALNT3	0.000571945	3.90919e-05	2.36699	1.24305	UP
A_23_P7056	SDAD1	0.000574805	3.94023e-05	2.29174	1.19644	UP
A_32_P184279	CCDC6	0.000578708	3.99939e-05	2.19756	1.1359	UP
A_24_P252078	BTN3A2	0.00057856	4.00299e-05	2.36333	1.24082	UP
A_23_P366035	ABHD12B	0.000588403	4.09934e-05	2.20189	1.13874	UP
A_23_P161338	PPA1	0.000592355	4.13872e-05	2.10258	1.07216	UP
A_24_P319374	GPA33	0.000592037	4.13886e-05	2.27369	1.18504	UP
A_24_P652700	CEP152	0.000592738	4.15087e-05	2.1179	1.08264	UP
A_23_P50399	DCAF15	0.000592568	4.1639e-05	3.05944	1.61327	UP
A_23_P501831	C5orf4	0.000606173	4.31526e-05	2.45611	1.29637	UP
A_33_P3266639	TMEM220	0.000605687	4.32633e-05	2.52725	1.33757	UP
A_33_P3257993	RNF125	0.000606937	4.3474e-05	2.27017	1.1828	UP
A_24_P207150	UBE3A	0.000613679	4.42024e-05	2.22538	1.15405	UP
A_33_P3220833	PAK2	0.000618808	4.47203e-05	3.11015	1.63699	UP
A_23_P30024	NFKB1	0.00061942	4.48141e-05	2.3849	1.25393	UP
A_23_P364107	MIS18BP1	0.000621213	4.51425e-05	2.11394	1.07994	UP
A_32_P81768	TMEM167A	0.000624995	4.54673e-05	3.00281	1.58631	UP
A_24_P157424	NCBP2	0.000634297	4.64231e-05	2.01443	1.01037	UP
A_24_P90097	ADD3	0.000634974	4.6498e-05	2.08256	1.05836	UP
A_24_P28619	ANGEL2	0.000636306	4.66465e-05	2.44714	1.2911	UP
A_23_P36658	MGST1	0.000638151	4.69349e-05	2.46286	1.30033	UP
A_23_P119964	CEBPZ	0.000637975	4.71006e-05	2.01495	1.01074	UP
A_24_P557479	XAF1	0.000642919	4.75684e-05	2.57338	1.36366	UP
A_33_P3332018	FGL2	0.000642788	4.75844e-05	2.42524	1.27813	UP
A_24_P347704	CTCF	0.000644116	4.776e-05	2.23399	1.15962	UP
A_23_P211401	KREMEN1	0.000644962	4.79001e-05	2.11455	1.08035	UP
A_24_P937306	AP1S2	0.000656535	4.91272e-05	2.68329	1.424	UP
A_24_P108863	SCML1	0.000661372	4.96479e-05	2.41025	1.26918	UP
A_24_P943472	NR1D2	0.000661136	4.98153e-05	2.02368	1.01698	UP
A_24_P636318	FAM168B	0.000677321	5.15223e-05	2.14825	1.10316	UP
A_23_P356554	BAG2	0.000677253	5.15442e-05	2.03696	1.02642	UP
A_24_P62860	STAM2	0.000678454	5.18799e-05	2.14993	1.10429	UP
A_23_P316150	IFT80	0.000679227	5.20205e-05	2.11107	1.07797	UP
A_24_P898945	C18orf19	0.000690973	5.35281e-05	2.35542	1.23598	UP
A_33_P3242383	AFF1	0.000691718	5.36134e-05	2.00444	1.0032	UP
A_33_P3400374	PRIC285	0.000693816	5.3887e-05	2.11065	1.07769	UP
A_32_P204381	CIAPIN1	0.000705218	5.51392e-05	2.16101	1.1117	UP
A_33_P3231047	CCDC121	0.000710431	5.59446e-05	2.3651	1.2419	UP
A_23_P12526	TP53BP2	0.000720576	5.70028e-05	2.7376	1.45291	UP
A_33_P3261610	POLR3GL	0.000734783	5.84206e-05	2.52145	1.33425	UP
A_23_P2414	C12orf39	0.000738549	5.88382e-05	3.93188	1.97522	UP
A_23_P71419	COPS5	0.000747118	5.96703e-05	2.1635	1.11337	UP
A_33_P3294836	C6orf211	0.000746266	5.97216e-05	2.03496	1.025	UP
A_23_P46812	CPEB3	0.000745919	5.97236e-05	2.58408	1.36965	UP
A_23_P99811	MDP1	0.00074866	6.00629e-05	2.07855	1.05558	UP
A_32_P380675	GRIP2	0.000748548	6.01138e-05	2.23177	1.15819	UP
A_33_P3310674	UBE2D2	0.000753187	6.06068e-05	2.09313	1.06566	UP
A_33_P3320538	NUPL1	0.000762465	6.17193e-05	2.12343	1.08639	UP
A_33_P3360823	C10orf88	0.00076735	6.22989e-05	2.54153	1.3457	UP
A_23_P134814	THAP1	0.000769282	6.27634e-05	2.08054	1.05696	UP
A_33_P3282394	MLLT1	0.000769295	6.2826e-05	2.78844	1.47946	UP
A_24_P12539	KBTBD2	0.000769549	6.29082e-05	2.33273	1.22202	UP
A_33_P3229161	UTP14C	0.000772733	6.34467e-05	2.99288	1.58154	UP
A_24_P287473	SAV1	0.000774508	6.38092e-05	2.0866	1.06115	UP
A_24_P183150	CXCL3	0.000779485	6.44375e-05	3.52929	1.81938	UP
A_23_P212728	TBC1D23	0.000781058	6.47237e-05	2.00182	1.00132	UP
A_23_P90612	MCM6	0.000783587	6.50586e-05	2.08422	1.05951	UP
A_33_P3415663	MBLAC2	0.000785443	6.52442e-05	2.2386	1.1626	UP
A_33_P3242873	BRP44L	0.000786655	6.55651e-05	2.34504	1.22961	UP
A_23_P313981	SERPINB10	0.00079106	6.60904e-05	3.52885	1.8192	UP
A_23_P89543	KIAA0753	0.000791019	6.61186e-05	2.00565	1.00407	UP
A_23_P200216	MAGOH	0.000791374	6.62116e-05	2.04591	1.03274	UP
A_23_P345065	SCLY	0.0007917	6.63022e-05	2.2451	1.16678	UP
A_23_P170839	SEPT	0.000792317	6.64489e-05	2.2235	1.15283	UP
A_23_P165061	AES	0.000800423	6.73528e-05	2.01225	1.00881	UP
A_24_P190541	BRWD1	0.000819209	6.94578e-05	2.81236	1.49178	UP
A_33_P3304252	MRPL32	0.000820215	6.95759e-05	2.6001	1.37857	UP
A_24_P286079	AFF4	0.000825832	7.02836e-05	2.03507	1.02508	UP
A_23_P102770	NAA20	0.000825352	7.03087e-05	2.38005	1.25099	UP
A_24_P115621	EIF4EBP2	0.000848981	7.30686e-05	2.06531	1.04636	UP
A_24_P926507	SLC14A1	0.000849792	7.32064e-05	2.48538	1.31346	UP
A_23_P131789	BPI	0.000849459	7.32117e-05	3.8585	1.94804	UP
A_33_P3267665	ZDHHC2	0.00084946	7.32457e-05	2.19435	1.1338	UP
A_23_P345220	SH3PXD2A	0.000849233	7.32941e-05	2.12408	1.08684	UP
A_33_P3398840	ZBED1	0.000863635	7.49515e-05	2.12408	1.08684	UP
A_32_P93852	BOD1	0.000866332	7.53935e-05	3.07729	1.62166	UP
A_24_P391431	TAF9B	0.000871595	7.61652e-05	2.13219	1.09234	UP
A_23_P46275	ATP5F1	0.000871416	7.62192e-05	2.14526	1.10116	UP
A_33_P3371650	STK17B	0.000873948	7.65106e-05	2.21512	1.14739	UP
A_23_P256455	RPA3	0.000878002	7.69358e-05	2.10902	1.07657	UP
A_23_P41470	DDX60	0.000877926	7.69993e-05	2.12341	1.08638	UP
A_23_P41114	CSTA	0.000880118	7.7262e-05	2.36049	1.23909	UP
A_23_P99579	C14orf142	0.000883254	7.77492e-05	2.05627	1.04003	UP
A_33_P3392447	BCL10	0.000890816	7.87355e-05	2.24331	1.16563	UP
A_32_P52911	ADI1	0.000896262	7.93244e-05	2.02225	1.01596	UP
A_24_P83183	WHSC2	0.000900791	8.04097e-05	2.47996	1.31032	UP
A_23_P211080	IFNAR2	0.000927393	8.37487e-05	2.08235	1.05821	UP
A_23_P163059	C14orf135	0.000929767	8.4335e-05	2.08177	1.05781	UP
A_24_P65910	UQCC	0.00093858	8.53971e-05	2.09095	1.06416	UP
A_19_P00322687	ERVMER34-1	0.000946044	8.64924e-05	2.00648	1.00467	UP
A_24_P346431	TNS3	0.000948431	8.71658e-05	2.58971	1.37279	UP
A_24_P941051	CSTF2T	0.000948019	8.71658e-05	2.21065	1.14447	UP
A_23_P21776	SNAPC5	0.000948173	8.7218e-05	2.1423	1.09916	UP
A_23_P337790	SHPRH	0.000954136	8.79191e-05	2.43032	1.28115	UP
A_33_P3231367	ATXN10	0.000961979	8.88726e-05	2.17155	1.11872	UP
A_23_P425502	DONSON	0.000962168	8.89671e-05	2.29682	1.19964	UP
A_33_P3281333	SNTB2	0.000969785	9.0098e-05	2.11472	1.08046	UP
A_32_P353072	TMEM106B	0.000969447	9.01054e-05	2.25589	1.17369	UP
A_33_P3266873	MSL1	0.00097519	9.07562e-05	2.39803	1.26185	UP
A_33_P3382748	KDM5A	0.000976655	9.09706e-05	2.60339	1.38039	UP
A_33_P3355232	UBLCP1	0.000976504	9.09956e-05	2.1839	1.12691	UP
A_23_P403955	TARDBP	0.00097703	9.10837e-05	2.60004	1.37854	UP
A_23_P132237	C22orf31	0.000986238	9.21394e-05	2.24216	1.16489	UP
A_33_P3265749	PTGER3	0.000989577	9.25305e-05	2.29026	1.19551	UP
A_33_P3399870	CERS6	0.000995232	9.33379e-05	2.357	1.23695	UP
A_32_P517749	RPS6KA3	0.00100828	9.49649e-05	2.1737	1.12015	UP
A_24_P28722	RSAD2	0.00100983	9.53534e-05	3.85264	1.94585	UP
A_32_P103945	B4GALT4	0.00101166	9.56067e-05	2.07609	1.05387	UP
A_23_P77174	PIGB	0.001013	9.58146e-05	2.03227	1.02309	UP
A_23_P395595	FNBP4	0.00101521	9.61862e-05	2.05711	1.04062	UP
A_24_P83379	WDFY3	0.00101633	9.63326e-05	2.35623	1.23648	UP
A_23_P214208	CNR1	0.00101958	9.6804e-05	2.68029	1.42239	UP
A_24_P3249	RARB	0.00102242	9.74007e-05	2.45179	1.29384	UP
A_23_P165691	PSMD14	0.00103416	9.88496e-05	2.0333	1.02382	UP
A_24_P241792	ZNF160	0.00104202	0.000100102	2.39156	1.25795	UP
A_24_P219266	LRRC57	0.00105345	0.00010141	2.05245	1.03734	UP
A_23_P131375	PQLC3	0.00105528	0.000101671	2.44366	1.28904	UP
A_24_P921321	PTPRJ	0.00107234	0.000104301	2.32118	1.21486	UP
A_33_P3298960	KDELC2	0.00107861	0.000105299	2.56301	1.35784	UP
A_23_P32036	C9orf95	0.00107898	0.000105421	2.52109	1.33405	UP
A_23_P215566	AHR	0.00108327	0.000105971	2.21108	1.14475	UP
A_33_P3281358	ARF3	0.00108489	0.000106346	2.03847	1.02749	UP
A_33_P3386716	PPP1R15B	0.00110053	0.000108935	2.35494	1.23569	UP
A_24_P12281	AP4S1	0.00111174	0.000110667	2.34311	1.22842	UP
A_23_P363163	CGGBP1	0.00114508	0.000116047	2.08897	1.06279	UP
A_33_P3287348	CHN2	0.00115327	0.000117661	2.3773	1.24933	UP
A_33_P3417260	C9orf95	0.00119686	0.000123496	2.12957	1.09056	UP
A_33_P3323742	PNRC2	0.00119721	0.00012358	2.45946	1.29834	UP
A_21_P0000106	MTRNR2L6	0.00119704	0.000123611	2.45525	-1.29587	DOWN
A_24_P131392	FAM82A1	0.0012029	0.000124504	2.05464	1.03888	UP
A_24_P301557	LPIN2	0.00120371	0.000124781	2.63117	1.3957	UP
A_24_P119131	TMEM120B	0.00120374	0.00012488	2.00636	1.00458	UP
A_23_P88249	RBM23	0.00123749	0.000130114	2.06415	1.04554	UP
A_23_P86917	FADD	0.00124074	0.000130604	2.06144	1.04365	UP
A_24_P70117	DTWD1	0.00124923	0.000131947	2.40426	1.26559	UP
A_23_P87879	CD69	0.00124921	0.000131995	2.31255	1.20949	UP
A_23_P396981	CCDC66	0.00125736	0.000133359	2.09388	1.06618	UP
A_23_P144264	TOMM70A	0.00126351	0.000134416	2.1178	1.08256	UP
A_23_P130343	KCTD1	0.00126375	0.000134593	2.06764	1.04798	UP
A_23_P18692	ADH5	0.0012693	0.000135336	2.05149	1.03667	UP
A_24_P74064	ZFP161	0.00128923	0.000138905	2.07453	1.05279	UP
A_24_P256692	MIA3	0.0012928	0.000139496	2.33801	1.22528	UP
A_23_P85188	ARMCX5	0.00130788	0.000141647	2.00038	1.00027	UP
A_32_P116660	RBM43	0.00131358	0.000142579	2.01824	1.0131	UP
A_33_P3318475	NEK7	0.00131542	0.000142884	2.10493	1.07377	UP
A_23_P151870	GLCE	0.00133269	0.000145773	2.01947	1.01397	UP
A_33_P3275707	AP1S3	0.00134231	0.000147416	2.5981	1.37746	UP
A_23_P155147	ZBED4	0.00135027	0.000149046	2.1051	1.07389	UP
A_33_P3342160	ATG2B	0.00136025	0.000150529	2.40284	1.26474	UP
A_23_P386411	PPID	0.00136519	0.000151184	2.35468	1.23553	UP
A_23_P125639	ZFX	0.00136524	0.000151245	2.58932	1.37257	UP
A_23_P205913	SLC24A1	0.00137901	0.000153818	2.04013	1.02866	UP
A_23_P55477	ADORA2B	0.00138059	0.000154104	2.12885	1.09007	UP
A_33_P3258274	TFPI	0.00138208	0.000154326	2.69902	1.43243	UP
A_21_P0013993	FAM104B	0.00139768	0.000156682	2.21479	1.14717	UP
A_24_P267522	ZNF585A	0.00140087	0.000157489	2.06683	1.04742	UP
A_33_P3261982	PRIM2	0.00140178	0.000157759	2.04741	1.0338	UP
A_23_P24948	KCNE3	0.00141952	0.000160551	2.45825	1.29763	UP
A_33_P3339397	SH3YL1	0.00143023	0.000162334	2.09787	1.06892	UP
A_32_P222961	SPIN4	0.00143161	0.000162548	2.07483	1.053	UP
A_33_P3223712	UBE2E3	0.00143263	0.000162835	2.62129	1.39027	UP
A_24_P148151	TSNAX	0.0014326	0.00016289	2.47672	1.30843	UP
A_24_P639505	STX6	0.00146169	0.000168243	2.19127	1.13177	UP
A_33_P3378047	SESTD1	0.00148825	0.00017261	2.10224	1.07193	UP
A_23_P386450	POLK	0.00149293	0.00017351	2.02203	1.01581	UP
A_24_P209171	SH3BGRL2	0.00149605	0.000174113	3.3497	1.74403	UP
A_23_P8763	PTPN12	0.00151159	0.00017707	2.03662	1.02618	UP
A_23_P29257	H1F0	0.00152037	0.000178645	2.26567	1.17994	UP
A_32_P173662	CRISP2	0.00152233	0.000179301	4.8835	2.28792	UP
A_24_P147461	SERPINB8	0.0015259	0.000180149	2.10287	1.07236	UP
A_23_P57277	C21orf7	0.0015294	0.000180807	2.9413	1.55646	UP
A_23_P23074	IFI44	0.00153589	0.00018182	2.32087	1.21466	UP
A_23_P363647	DDX26B	0.00153823	0.000182159	2.33217	1.22167	UP
A_33_P3331451	TGFBR1	0.00154123	0.000182945	2.3246	1.21698	UP
A_23_P63371	TAL1	0.00159145	0.000191262	2.18297	1.12629	UP
A_33_P3249414	TRIM58	0.00159246	0.000191638	2.80235	1.48663	UP
A_33_P3321432	FAM198B	0.00162036	0.000196875	2.23581	1.1608	UP
A_24_P254278	SLC23A2	0.00162875	0.000198481	2.09838	1.06927	UP
A_33_P3303697	CR2	0.00163432	0.000199551	2.18083	-1.12488	DOWN
A_33_P3465247	KIF3A	0.00164075	0.000200468	2.09962	1.07013	UP
A_33_P3220390	WTAP	0.00164767	0.000201709	2.55289	1.35213	UP
A_24_P46953	SGK3	0.00165208	0.000202446	2.14379	1.10016	UP
A_24_P371053	ORMDL1	0.00165419	0.000202903	2.15114	1.1051	UP
A_24_P11575	CRIM1	0.00170415	0.000211553	2.30133	1.20247	UP
A_33_P3216232	ITGB1BP1	0.00170594	0.000211981	2.40528	1.26621	UP
A_33_P3360216	HIST1H2AI	0.00170661	0.000212268	2.38279	1.25265	UP
A_23_P165624	TNFAIP6	0.00174124	0.000218247	3.11021	1.63701	UP
A_33_P3410507	CEP170	0.0017502	0.00021979	2.0921	1.06495	UP
A_32_P465742	PIP5K1B	0.00179124	0.000226376	2.06598	1.04683	UP
A_23_P383422	NFKBID	0.00180117	0.000228207	2.00456	1.00329	UP
A_33_P3314176	FAM46C	0.00180406	0.000228862	2.85043	1.51118	UP
A_33_P3301331	CEACAM3	0.00182726	0.000233194	2.15802	1.10971	UP
A_19_P00324814	Q8WY88	0.00182898	0.00023356	2.12041	1.08435	UP
A_23_P500381	HTR7	0.00184468	0.000236303	2.02032	1.01459	UP
A_32_P58937	MBTD1	0.00186847	0.000239724	2.09783	1.0689	UP
A_23_P46356	TNFAIP8L2	0.00190071	0.000245	2.14812	1.10308	UP
A_32_P109794	STYX	0.00192229	0.000249242	2.09463	1.0667	UP
A_23_P211850	ABHD6	0.00192539	0.000250183	2.03426	1.0245	UP
A_33_P3399571	VNN1	0.00197925	0.00026114	3.05867	1.6129	UP
A_33_P3262495	ZNF503	0.00198668	0.000262597	2.38738	1.25543	UP
A_21_P0011496	CES1	0.00198946	0.000263283	2.0946	1.06667	UP
A_24_P76649	GPRIN3	0.00202946	0.000269631	2.20097	1.13814	UP
A_23_P350187	TET2	0.00202961	0.000269895	2.02987	1.02139	UP
A_23_P316582	ZNF441	0.00206276	0.000276366	2.11981	1.08393	UP
A_23_P64372	TCN1	0.00207469	0.000278711	3.71839	1.89468	UP
A_24_P47467	TMEM109	0.00208499	0.000280678	2.07082	1.0502	UP
A_23_P215819	ZNF655	0.00215393	0.000293059	2.1957	1.13468	UP
A_23_P356122	ZNF451	0.00216031	0.00029462	2.12069	1.08454	UP
A_33_P3380417	SLC25A30	0.00216092	0.000295048	2.07822	1.05535	UP
A_33_P3419912	GGCT	0.00216692	0.000296041	2.41996	1.27498	UP
A_24_P915371	MYEOV2	0.00217268	0.000297523	2.39592	1.26058	UP
A_32_P28685	SNRPA1	0.00218988	0.000300929	2.24338	1.16567	UP
A_24_P201404	C11orf54	0.00223261	0.000308944	2.09698	1.06831	UP
A_24_P535219	PHF10	0.00226808	0.000315576	2.11829	1.0829	UP
A_23_P209129	LAIR2	0.00228634	0.000318847	2.12038	1.08432	UP
A_33_P3214635	FECH	0.00239516	0.000339004	2.69517	1.43037	UP
A_33_P3259542	WDR5B	0.00239963	0.00033983	2.10138	1.07134	UP
A_24_P396327	TYW3	0.00241302	0.000342208	2.22107	1.15126	UP
A_19_P00801576	CELF1	0.00243616	0.000346756	2.19459	1.13395	UP
A_24_P402438	TGFB2	0.0024476	0.000349363	2.64647	1.40407	UP
A_24_P63019	IL1R2	0.00253878	0.000365221	3.3266	1.73405	UP
A_33_P3269670	ARHGEF33	0.00255505	0.000368583	3.88683	1.9586	UP
A_23_P353514	MSL3	0.00261624	0.000381387	2.14973	1.10415	UP
A_23_P66241	MT1M	0.00270205	0.000397354	2.14462	1.10072	UP
A_23_P17130	C2orf88	0.00270381	0.000397937	2.69874	1.43229	UP
A_33_P3256685	TTF2	0.00270772	0.000398838	2.0834	1.05894	UP
A_24_P265832	SUCNR1	0.00272336	0.00040223	3.04996	1.60879	UP
A_33_P3331125	SLC2A12	0.00272272	0.000402244	2.15937	1.11061	UP
A_24_P50753	NUDT4	0.00273704	0.000405455	2.10912	1.07664	UP
A_24_P184305	BBS1	0.00273859	0.000405904	2.13158	1.09193	UP
A_32_P226786	FAM126B	0.00274459	0.000407012	2.17062	1.11811	UP
A_23_P113161	C1orf21	0.00274844	0.000408133	2.24937	1.16952	UP
A_23_P152906	ALOX12	0.00283928	0.000426279	3.09182	1.62845	UP
A_24_P286054	ZFYVE16	0.00288842	0.000435272	2.20515	1.14087	UP
A_24_P408740	CMC1	0.00289874	0.000437524	2.04467	1.03187	UP
A_24_P71904	HPGD	0.00290613	0.000438755	2.06465	1.0459	UP
A_33_P3402763	MKI67IP	0.00292754	0.000443393	2.03578	1.02559	UP
A_33_P3424112	DHX40	0.00293931	0.000445998	2.04594	1.03276	UP
A_33_P3272938	NLRC4	0.00295357	0.000449461	2.01041	1.00749	UP
A_24_P226116	NAA15	0.00300625	0.000461566	2.18095	1.12496	UP
A_23_P330578	LRRC39	0.00304487	0.000469565	2.49479	1.31892	UP
A_33_P3240512	KCTD12	0.00304951	0.000471257	2.02871	1.02057	UP
A_33_P3376636	OPA3	0.00305027	0.000471496	2.17268	1.11948	UP
A_24_P912372	KIAA0754	0.0031261	0.000485718	2.27503	1.18588	UP
A_33_P3243997	PSME4	0.00316217	0.000493852	2.06814	1.04833	UP
A_33_P3381781	RPRD2	0.00323246	0.000509096	2.13685	1.09548	UP
A_23_P417200	TERF2	0.00323637	0.000510359	2.05817	1.04136	UP
A_24_P288954	SRRD	0.00325876	0.000515714	2.35909	1.23823	UP
A_33_P3272808	PTCD3	0.00329941	0.000523863	2.29981	1.20152	UP
A_33_P3209651	WDFY4	0.00333684	0.000531808	2.38901	1.25641	UP
A_23_P64689	PAN2	0.00335039	0.000534503	2.01415	1.01017	UP
A_33_P3238335	MCOLN3	0.00335447	0.000535958	2.17718	1.12246	UP
A_24_P370472	HLA-DRB4	0.00337768	0.000541828	2.10214	1.07186	UP
A_23_P139123	SERPING1	0.00340867	0.000548709	2.38588	1.25452	UP
A_23_P24104	PLAU	0.00341495	0.000550266	2.35255	1.23422	UP
A_33_P3302220	NR2C1	0.00341771	0.000550846	2.08578	1.06059	UP
A_33_P3235177	TET3	0.00348045	0.000564299	2.36256	1.24035	UP
A_24_P186216	PDS5A	0.00348383	0.000565127	2.128	1.0895	UP
A_23_P206280	GPR56	0.0035344	0.000577852	2.20547	1.14109	UP
A_33_P3257861	SARDH	0.00353502	0.000578378	2.48403	1.31268	UP
A_24_P414999	LAPTM4B	0.00355943	0.000583937	2.37394	1.24728	UP
A_23_P65217	TGDS	0.00360882	0.000595216	2.04017	1.02869	UP
A_33_P3878772	JAK2	0.00363047	0.000599802	2.13212	1.09229	UP
A_24_P82135	SECISBP2L	0.00363887	0.000601773	2.07213	1.05111	UP
A_33_P3375934	NAMPT	0.00364703	0.00060356	2.30257	1.20325	UP
A_23_P315789	RFXAP	0.00371461	0.000618162	2.10354	1.07282	UP
A_24_P403303	PHF20L1	0.00374159	0.000624745	2.09452	1.06662	UP
A_23_P162211	MANSC1	0.00376049	0.000628654	2.66295	1.41303	UP
A_32_P199884	HORMAD1	0.00377359	0.000631448	2.08379	1.05921	UP
A_24_P228579	C20orf7	0.00378995	0.000636458	2.052	1.03703	UP
A_33_P3218980	ENTPD1	0.00391129	0.000664188	2.01766	1.01268	UP
A_32_P118586	FAM116A	0.00392735	0.000667699	2.14534	1.10121	UP
A_33_P3281283	S1PR3	0.00395736	0.000674859	2.61821	1.38858	UP
A_33_P3407339	C6orf204	0.00398948	0.000684325	2.20481	1.14065	UP
A_33_P3260134	NTRK3	0.00401443	0.00069005	2.24659	1.16774	UP
A_23_P17481	SIGLEC1	0.00403298	0.000694851	3.22435	1.68901	UP
A_24_P190472	SLPI	0.00403683	0.000695839	2.89215	1.53214	UP
A_23_P326080	DEFA4	0.00403738	0.000696257	4.49408	2.16803	UP
A_33_P3412428	ADAM32	0.00403738	0.000696418	2.28692	1.1934	UP
A_24_P320033	CD80	0.00431386	0.000763604	2.26948	1.18236	UP
A_24_P377499	OSBPL3	0.00442045	0.00079078	2.22152	1.15155	UP
A_23_P133293	MCTP1	0.00443664	0.000795096	2.00803	1.00578	UP
A_23_P61637	HAL	0.00451182	0.000814884	2.48517	1.31335	UP
A_33_P3215933	MPZL3	0.00451138	0.000815165	2.05787	1.04115	UP
A_24_P66679	NAA30	0.0045593	0.000828566	2.02116	1.01519	UP
A_32_P190049	LRRC58	0.00458287	0.000834866	2.021	1.01507	UP
A_23_P108342	ZNF571	0.00461905	0.000843858	2.04445	1.03172	UP
A_33_P3335966	TPM1	0.00476139	0.000883382	2.05663	1.04028	UP
A_24_P191664	GOLIM4	0.00490723	0.00092202	2.85833	1.51517	UP
A_24_P245379	SERPINB2	0.00492436	0.000926419	2.9538	1.56257	UP
A_23_P139786	OASL	0.00494354	0.000931017	2.03057	1.02189	UP
A_23_P72668	SDPR	0.00498474	0.000941766	3.07054	1.61849	UP
A_23_P121716	ANXA3	0.00511603	0.000977414	2.65978	1.4113	UP
A_23_P315815	NRG1	0.00515106	0.00098555	2.16896	1.117	UP
A_21_P0000143	DCTN5	0.00524629	0.00101027	2.05076	1.03616	UP
A_33_P3234804	CBR4	0.00529357	0.00102361	2.00488	1.00352	UP
A_21_P0013190	DPY19L2	0.00529817	0.00102471	2.01817	1.01305	UP
A_33_P3401826	CMPK2	0.00538171	0.00105013	2.09772	1.06882	UP
A_23_P216966	PTGS1	0.00559617	0.00110854	2.13828	1.09645	UP
A_23_P70843	BPGM	0.00606523	0.00123468	2.1447	1.10078	UP
A_23_P57474	OSBP2	0.00612084	0.00125065	2.51786	1.3322	UP
A_33_P3288431	C12orf50	0.0062386	0.0012832	2.0018	1.0013	UP
A_24_P201381	FGFBP3	0.0063654	0.00131488	2.04464	1.03185	UP
A_33_P3283611	IFIT3	0.00639978	0.00132454	2.13116	1.09164	UP
A_24_P655458	TREML4	0.00640546	0.00132751	2.41474	1.27187	UP
A_33_P3235330	MTMR3	0.0064248	0.00133332	2.27127	1.1835	UP
A_24_P942132	TRAPPC6B	0.00645195	0.00134127	2.36831	1.24386	UP
A_23_P215318	VPS41	0.00654731	0.00136712	2.03219	1.02304	UP
A_23_P256956	KIF20A	0.00657833	0.00137649	2.23809	1.16227	UP
A_23_P50591	KCNK6	0.006585	0.00137815	2.28182	1.19019	UP
A_23_P52266	IFIT1	0.00661921	0.00138849	2.61215	1.38524	UP
A_33_P3243153	GFPT1	0.00664601	0.00139836	2.04811	1.03429	UP
A_23_P31816	DEFA3	0.00679673	0.00144448	3.12776	1.64513	UP
A_23_P25974	TTC7B	0.00691291	0.00148023	2.11413	1.08006	UP
A_33_P3392192	NRG1	0.00691602	0.00148118	2.19971	1.13731	UP
A_23_P20101	TAS2R4	0.00701573	0.00151123	2.11027	-1.07743	DOWN
A_32_P36942	TYW5	0.00845037	0.00192976	2.11555	1.08103	UP
A_21_P0000160	TM4SF19	0.00849764	0.00194497	2.24242	1.16506	UP
A_33_P3252191	PRKCE	0.00850657	0.00194837	2.01685	1.01211	UP
A_33_P3322539	BEND2	0.00869802	0.0020124	2.22929	1.15659	UP
A_33_P3218694	PNN	0.00874205	0.00202608	2.04733	1.03375	UP
A_33_P3419190	AREG	0.00930744	0.00219918	2.19736	1.13577	UP
A_23_P126836	TNFSF4	0.00941217	0.00223296	2.27732	1.18734	UP
A_23_P380240	CEACAM8	0.00949788	0.00226393	2.8534	1.51268	UP
A_23_P145096	PLA2G7	0.00953368	0.00227819	2.00433	1.00312	UP
A_23_P42975	PRKAR2B	0.00988528	0.00239462	2.37638	1.24877	UP
A_24_P228302	CEACAM7	0.0103481	0.00254066	2.12376	1.08662	UP
A_33_P3422747	DIS3L2	0.0107047	0.00266463	2.06697	1.04752	UP
A_33_P3307957	ABCD3	0.0113443	0.00289188	2.00487	1.00351	UP
A_23_P408455	SLC25A36	0.0117212	0.00301468	2.09856	1.0694	UP
A_24_P116242	KLHDC2	0.011768	0.00303567	2.29404	1.19789	UP
A_23_P36753	ALDH2	0.0121073	0.0031629	2.07255	1.05141	UP
A_24_P16913	ABCC4	0.0121057	0.00316295	2.03155	1.02258	UP
A_33_P3316073	INTS6	0.012392	0.0032675	2.0001	1.00007	UP
A_23_P138262	PADI4	0.0125443	0.00331718	2.03398	1.0243	UP
A_23_P71037	IL6	0.0128903	0.00343394	2.36872	1.24411	UP
A_23_P45871	IFI44L	0.0157017	0.0044837	2.63597	1.39834	UP
A_33_P3407013	IL6	0.0160192	0.00460253	2.71434	1.4406	UP
A_33_P3281795	MGLL	0.0160876	0.00463055	2.05378	1.03828	UP
A_32_P184394	TFEC	0.0162813	0.00470714	2.05035	1.03587	UP
A_23_P86021	SELENBP1	0.0173078	0.00508768	2.54288	1.34647	UP
A_23_P258018	MYL5	0.017492	0.00515931	2.12219	1.08555	UP
A_24_P333993	OR2W3	0.0208582	0.00649254	2.26252	1.17793	UP
A_23_P102731	SMOX	0.0212229	0.0066383	2.14895	1.10363	UP
A_33_P3279353	AZU1	0.0214035	0.00671363	2.06658	1.04725	UP
A_23_P301414	ERG	0.021615	0.00679901	2.27114	1.18342	UP
A_23_P253791	CAMP	0.0222123	0.00703662	2.65231	1.40725	UP
A_24_P941167	APOL6	0.0231512	0.00741552	2.12591	1.08808	UP
A_23_P62953	PBX1	0.0240014	0.00776944	2.01495	1.01074	UP
A_23_P429425	ST6GAL2	0.0246052	0.00803575	2.10831	1.07609	UP
A_24_P318656	ITGB3	0.0262854	0.00878528	2.06675	1.04736	UP
A_24_P251534	CTDSPL	0.0264515	0.0088704	2.38299	1.25277	UP
A_23_P130961	ELANE	0.0281045	0.00962593	2.40946	1.26871	UP
A_23_P155979	EGF	0.0281062	0.00962763	2.11976	1.0839	UP
A_33_P3294277	CYP4F3	0.0301386	0.010542	2.33988	1.22644	UP
A_23_P131263	MPP4	0.0331955	0.0119392	2.18076	1.12483	UP
A_24_P45620	UTS2	0.0337096	0.0122009	2.54427	1.34725	UP
A_33_P3343316	SH3BGRL2	0.03385	0.0122666	2.0372	1.02659	UP
A_32_P385587	ALAS2	0.0350195	0.0128389	2.74407	1.45632	UP
A_23_P24493	MMP8	0.0371782	0.0139009	2.55313	1.35227	UP
A_23_P168368	C7orf69	0.037331	0.0139879	2.00477	-1.00344	DOWN
A_23_P168916	CA1	0.0379996	0.0142992	2.60119	1.37917	UP
A_33_P3263938	LCN15	0.0381032	0.0143443	2.14437	1.10055	UP
A_24_P63347	PF4V1	0.0394829	0.0149916	2.48998	1.31613	UP
A_33_P3261298	SLC6A7	0.0409435	0.015764	2.19776	-1.13603	DOWN
A_33_P3224710	TFEC	0.0448335	0.0177154	2.0654	1.04642	UP
A_21_P0012451	PROS1	0.047023	0.0188438	2.04808	1.03427	UP

## Sheet: lncRNA
Supplementary Table S1b: Differentially expressed lncRNAs in PBMCs between 25 RA and 18 healthy controls
lncRNA_ProbeName	Known.lncRNA.name	Class	P	FC (abs)	Regulation
p11222	RNU12	Divergent	6.54237e-10	2.2505	DOWN
RNA143459|tRNA_376_71			1.57225e-08	2.17098	UP
p10715	AF124730.4	Intergenic	1.67012e-08	2.49642	UP
p28502		Intronic	6.05723e-08	2.50093	UP
CYTOR		Intergenic	6.25334e-08	2.47356	UP
p6219		Intergenic	6.50911e-08	3.10229	UP
p15482		Intergenic	6.7947e-08	2.4467	UP
p1211	AL589986.2	Intergenic	6.8968e-08	2.90937	UP
p10428	LINC00657	Intergenic	9.55501e-08	2.45025	UP
p37416_v4			1.00148e-07	2.15796	DOWN
p39997_v4			1.57299e-07	2.1632	UP
RNA143545|tRNA_462_68			1.7084e-07	3.07159	UP
p24398		Intergenic	1.89459e-07	2.27886	DOWN
p33828		Antisense	2.04738e-07	3.96614	UP
p4173		Intergenic	3.22671e-07	2.51873	UP
RNA147098|p0202_imsncRNA311			3.55798e-07	2.42242	UP
p10110		Divergent	4.05302e-07	2.83267	UP
p25043		Intergenic	4.53506e-07	2.49166	UP
p33805		Antisense	4.75247e-07	2.28699	UP
p14202	MLIP-AS1	Intronic	4.80774e-07	2.70302	UP
p28729		Antisense	5.32717e-07	2.26973	UP
p40257_v4			6.39913e-07	3.32748	UP
p1082		Intergenic	8.63151e-07	2.3582	UP
p25129		Intergenic	8.93293e-07	2.44809	UP
p15331		Divergent	9.25465e-07	7.29336	DOWN
RNA143542|tRNA_459_68			9.29707e-07	3.2251	UP
RNA143527|tRNA_444_69			9.53224e-07	4.46509	UP
p37014_v4			9.76102e-07	2.4548	UP
p19786		Intergenic	9.80313e-07	2.17479	UP
p37411_v4			1.08629e-06	2.49562	UP
p15815		Intergenic	1.11593e-06	2.49062	UP
p28703		Antisense	1.15095e-06	6.03218	UP
p37000_v4			1.17956e-06	2.05604	UP
p28565		Antisense	1.33591e-06	2.20419	UP
p39184_v4			1.35626e-06	2.19753	UP
p36649_v4		Intergenic	1.40894e-06	2.02321	UP
p15528		Intergenic	1.42012e-06	2.76978	UP
p5935		Intergenic	1.42182e-06	2.6548	UP
p25022		Intergenic	1.44245e-06	2.31871	UP
RNA143596			1.48059e-06	2.01314	DOWN
p15332		Divergent	1.76718e-06	6.74432	DOWN
RNA143540|tRNA_457_68			1.79926e-06	2.48412	UP
p16050	CTD-2547L16.1	Antisense	1.96687e-06	2.65458	UP
p11980		Antisense	1.97986e-06	2.55655	UP
p13551	CTC-205M6.5	Intergenic	2.11917e-06	2.79801	UP
p34870_v4		Intergenic	2.31152e-06	2.36071	DOWN
p11977		Antisense	2.42441e-06	2.45007	UP
p34806_v4	LINC00152	Intergenic	2.50967e-06	2.41518	UP
p27804		Antisense	2.5549e-06	2.82706	UP
p11240	CTA-384D8.20	Divergent	2.60449e-06	2.03966	UP
p27594		Antisense	2.74564e-06	2.61796	UP
p15113		Intronic	2.92251e-06	2.26172	UP
p21127		Intergenic	2.99304e-06	2.02814	UP
RNA143539|tRNA_456_68			3.22481e-06	2.99953	UP
p26509		Divergent	3.23835e-06	2.39475	UP
p15816		Intergenic	3.24582e-06	2.50518	UP
p25777		Intergenic	3.34884e-06	2.50327	UP
p9196	PCBP1-AS1	Intergenic	3.40359e-06	2.11344	UP
p12104		Antisense	3.43729e-06	2.52219	UP
RNA143543|tRNA_460_68			3.53984e-06	3.10906	UP
p26089		Antisense	3.62321e-06	2.45753	UP
p5514		Intergenic	3.71909e-06	2.10427	UP
p21901		Intergenic	3.79575e-06	4.12144	UP
p36668_v4	SBF2-AS1	Antisense	4.21829e-06	2.52905	UP
p33754		Antisense	4.26314e-06	2.98913	UP
p6092		Antisense	4.33468e-06	2.09515	UP
RNA147445|p0549_imsncRNA190			4.34806e-06	2.47658	DOWN
RNA143548|tRNA_465_68			4.45434e-06	2.42038	UP
p20670		Intergenic	4.47262e-06	2.04344	UP
p6734		Intergenic	4.52669e-06	2.41852	UP
p14547		Intergenic	4.62634e-06	2.98606	UP
RNA143593|rRNA_32_478			4.70568e-06	2.04535	DOWN
p12940		Antisense	4.81112e-06	2.24868	UP
p30313		Intergenic	4.83497e-06	2.76434	UP
p34094_v4		Intergenic	4.97635e-06	2.99141	UP
p4342		Intronic	5.02081e-06	2.7769	UP
p14487	E2F3-IT1	Intronic	6.01028e-06	2.72273	UP
p29177	hsa-mir-6080	Intergenic	6.1556e-06	2.44893	UP
p17214	LINC00630	Intergenic	6.81041e-06	2.64216	UP
p9745		Antisense	6.9184e-06	2.62223	UP
p36601_v4		Intergenic	7.09415e-06	2.01953	UP
p20314		Intergenic	7.33536e-06	2.14563	DOWN
p25465		Antisense	7.64019e-06	2.03548	UP
p44175_v4			7.65563e-06	2.57441	UP
p22108		Intergenic	7.70102e-06	2.63864	UP
p5864		Intergenic	7.81845e-06	2.09846	UP
p11298		Intergenic	7.92425e-06	2.30554	UP
p29867		Intergenic	8.67109e-06	2.20876	UP
p44111_v4			9.0695e-06	2.34236	UP
p11393	FLNB-AS1	Antisense	9.0905e-06	2.28599	UP
p33819		Antisense	9.18145e-06	4.40733	UP
p33561		Intergenic	9.28223e-06	2.96916	UP
RNA147059|p0163_imsncRNA255			9.55145e-06	3.32052	UP
RNA147238|p0342_imsncRNA762			9.72054e-06	2.03683	DOWN
p39198_v4			9.98524e-06	2.04431	UP
p33769		Antisense	1.0534e-05	2.05169	UP
RNA95569|RNS_651_142			1.05842e-05	2.04175	UP
p10930	MCM3AP-AS1	Antisense	1.05905e-05	2.04945	UP
p38098_v4			1.06492e-05	2.1988	UP
p10104		Intergenic	1.07179e-05	2.40224	UP
p5561	CTD-2647E9.2	Intergenic	1.09184e-05	2.54424	UP
p1		Intergenic	1.10453e-05	2.48181	UP
RNA143541|tRNA_458_68			1.15705e-05	2.9304	UP
RNA95991|RNS_1073_86			1.15921e-05	2.51204	UP
p41224_v4			1.20815e-05	2.99583	DOWN
RNA96082|RNS_1164_74			1.21097e-05	2.63824	UP
p6124		Intronic	1.22142e-05	4.02565	UP
p34873_v4		Intergenic	1.26168e-05	2.15063	DOWN
p16603		Intergenic	1.27045e-05	3.77667	UP
p28686			1.33236e-05	3.01428	UP
p24897		Antisense	1.33275e-05	2.14949	UP
p2106		Intergenic	1.34469e-05	2.00871	UP
p3492		Intronic	1.34962e-05	2.0194	UP
RNA143544|tRNA_461_68			1.35018e-05	2.36087	UP
p30246		Intergenic	1.35622e-05	2.13967	UP
p38000_v4			1.38938e-05	2.23377	UP
p42977_v4			1.42424e-05	2.52944	UP
RNA143553|tRNA_470_66			1.46207e-05	3.37665	UP
RNA143568|rRNA_7_1559			1.47085e-05	2.23393	DOWN
p29366	TMEM44-AS1	Antisense	1.47686e-05	2.58872	UP
p3405		Divergent	1.5546e-05	2.00274	UP
p34340_v4		Antisense	1.55774e-05	2.53237	UP
p33455		Antisense	1.61736e-05	2.08859	UP
p12176	TMEM44-AS1	Antisense	1.64127e-05	3.07746	UP
p6327	CTD-2196E14.6	Intronic	1.70729e-05	2.7576	UP
p38291_v4			1.72952e-05	2.00097	UP
p9520		Intronic	1.73116e-05	2.42636	UP
p37612_v4			1.73941e-05	2.63001	UP
p339		Intergenic	1.75162e-05	2.2098	UP
RNA146938|p0042_imsncRNA89			1.75409e-05	2.82934	UP
p15963	CTA-204B4.2	Intergenic	1.77732e-05	2.74038	UP
p38729_v4			1.78157e-05	2.77251	UP
p26408		Intergenic	1.80738e-05	2.00138	UP
p19613		Antisense	1.82843e-05	2.07973	UP
p44392_v4			1.84296e-05	2.74165	UP
p11410	FOXP1-IT1	Intronic	1.89037e-05	2.17823	UP
p3599		Intergenic	1.96753e-05	2.66435	UP
p37589_v4			2.01152e-05	2.35308	UP
p27399		Intronic	2.02461e-05	2.07281	UP
p37132_v4			2.05127e-05	2.57224	UP
p28623		Antisense	2.07706e-05	2.34053	UP
p27593		Intronic	2.08975e-05	2.1905	UP
p9165		Divergent	2.21653e-05	2.4439	UP
RNA143592			2.23493e-05	2.09853	DOWN
p37096_v4			2.32025e-05	2.18096	UP
p36770_v4		Intergenic	2.35909e-05	2.39995	UP
p10586		Divergent	2.43548e-05	2.10252	UP
RNA147004|p0108_imsncRNA183			2.48551e-05	2.28018	UP
p20334		Intergenic	2.61596e-05	2.48634	UP
p615		Antisense	2.72102e-05	2.01657	UP
p13664	CTD-2636A23.2	Antisense	2.73658e-05	2.2912	UP
p7442		Intergenic	2.78879e-05	2.83907	UP
p3251		Antisense	2.99798e-05	2.37295	UP
p4269		Antisense	3.04493e-05	2.31361	UP
p39377_v4			3.16147e-05	2.07147	UP
p38543_v4			3.26534e-05	2.51893	UP
p3181		Antisense	3.31579e-05	2.50462	UP
p10174		Antisense	3.34291e-05	3.54392	UP
p28481		Antisense	3.37523e-05	2.2045	UP
p25952		Intergenic	3.4334e-05	2.01934	UP
p4827		Intergenic	3.45213e-05	2.20244	UP
p17831		Intergenic	3.63446e-05	2.41187	UP
p28700		Antisense	3.71351e-05	2.03482	UP
RNA147024|p0128_imsncRNA206			3.87612e-05	2.26989	UP
RNA143518|tRNA_435_69			3.95899e-05	3.5708	UP
p1538		Intergenic	4.03417e-05	2.39199	UP
RNA143512|tRNA_429_69			4.14899e-05	3.37471	UP
p28474		Antisense	4.16654e-05	2.05982	UP
RNA147455|p0559_imsncRNA217			4.46375e-05	2.13847	UP
p28480		Intergenic	4.64034e-05	2.57857	UP
p18742		Intergenic	4.67687e-05	2.32429	UP
RNA147089|p0193_imsncRNA292			4.76543e-05	2.5045	UP
p7467		Intergenic	5.0239e-05	2.5843	UP
p30230		Divergent	5.04946e-05	2.021	UP
p16274	LINC00534	Intergenic	5.14992e-05	2.5564	UP
p37116_v4			5.18883e-05	4.30079	UP
p34350_v4		Intergenic	5.24311e-05	2.13712	UP
p12755		Antisense	5.38737e-05	2.60719	UP
p29697		Intergenic	5.40325e-05	2.36762	UP
p21580		Intergenic	5.41649e-05	2.09747	UP
p8176	CTC-250I14.6	Antisense	5.58662e-05	2.05065	DOWN
RNA143532|tRNA_449_69			5.66195e-05	3.28156	UP
p836		Antisense	5.72229e-05	2.44205	UP
p6218		Intergenic	5.76581e-05	2.18919	UP
p3		Intergenic	5.85021e-05	2.4655	UP
p26210		Intronic	6.09503e-05	2.1352	UP
p16132		Antisense	6.09986e-05	2.16639	UP
p20932		Intergenic	6.32253e-05	2.6803	UP
p1380		Intergenic	6.66927e-05	2.05468	DOWN
p16802		Intergenic	6.66942e-05	2.63495	UP
p21174		Divergent	6.76194e-05	2.2957	UP
p15824	GS1-251I9.4	Divergent	6.77717e-05	2.10045	UP
p25087		Intronic	7.04307e-05	2.07463	UP
RNA95083|RNS_165_192			7.27346e-05	2.47902	UP
p15111		Intronic	7.35355e-05	2.25225	UP
p21015		Intergenic	7.37111e-05	3.70177	UP
p28287		Antisense	7.46633e-05	2.68312	UP
p14743		Intronic	7.64487e-05	2.09452	UP
p19614		Antisense	7.70068e-05	2.63026	UP
p34093_v4		Intergenic	7.90874e-05	4.77486	UP
p19615		Antisense	8.06593e-05	2.0371	UP
p27336		Intronic	8.15458e-05	2.1699	UP
p2740		Antisense	8.2072e-05	2.59676	UP
p3273		Intergenic	8.24347e-05	2.50252	UP
p27051		Intergenic	8.33855e-05	2.05128	UP
p8175	CTC-250I14.6	Antisense	8.58236e-05	2.09451	DOWN
RNA33545|snoRNA_scaRNA_141_121			8.58476e-05	2.80429	UP
p15391	CTB-167B5.1	Antisense	8.97872e-05	2.56049	UP
p10813	AF241725.4	Intergenic	8.98561e-05	2.14781	UP
p5855		Intergenic	9.04298e-05	2.06806	UP
p28530		Divergent	9.18537e-05	2.26946	UP
p28627		Antisense	9.40036e-05	2.00017	UP
p906		Antisense	9.42889e-05	2.174	DOWN
p3067		Intergenic	9.4853e-05	2.86958	UP
p13448	CTB-89H12.4	Antisense	9.51804e-05	2.0277	UP
p44581_v4			9.55565e-05	2.33762	UP
p37435_v4			9.95831e-05	2.26038	UP
p544	GAS5	Divergent	0.000101563	3.02601	UP
p502		Antisense	0.00010291	3.09731	UP
p43788_v4			0.0001032	2.05743	UP
p41216_v4			0.000103689	2.11041	UP
p25556		Antisense	0.000106056	2.2296	UP
p8227	LINC00663	Intergenic	0.000106276	2.08266	UP
p36753_v4		Antisense	0.000108822	2.39654	UP
p37003_v4			0.000111943	2.23247	UP
p33414		Intergenic	0.000117125	2.15814	UP
p39263_v4			0.000117783	2.11333	UP
p5166		Antisense	0.000118894	2.14956	UP
p6950		Intergenic	0.000119276	2.0735	UP
p42426_v4			0.000119476	2.339	UP
p17731		Intergenic	0.000121241	2.6266	UP
p39685_v4			0.000126885	2.0727	UP
p14911	AOAH-IT1	Intronic	0.000127775	2.18939	UP
p42496_v4			0.000131643	2.36724	UP
p14879		Intergenic	0.000136434	2.17497	UP
p37328_v4			0.0001368	2.07353	UP
p3994	TEX26-AS1	Antisense	0.000138283	2.19405	UP
p41666_v4			0.000140075	2.44759	DOWN
p29520	LINC00476	Antisense	0.000142251	2.49486	UP
p13136	CTD-2024P10.1	Antisense	0.000143908	2.47707	UP
p25330		Intergenic	0.000148289	2.24906	UP
p6878		Intergenic	0.000149905	2.1616	UP
p33415		Intergenic	0.000151498	2.20447	UP
p12752		Antisense	0.000156062	2.1286	UP
p38127_v4			0.000160148	2.67697	UP
p6888		Intronic	0.000163154	2.0851	UP
RNA147105|p0209_imsncRNA319			0.000168679	2.08644	UP
p21292		Intergenic	0.000173071	2.11332	UP
p17632		Intergenic	0.00017463	3.30557	UP
p25555		Intergenic	0.000185148	2.21948	UP
p33413	AL163636.6	Antisense	0.000186956	2.33689	UP
p9501	CFLAR-AS1	Antisense	0.000190028	2.22241	UP
p28712		Intergenic	0.000190374	2.34232	UP
p7473		Intergenic	0.000196955	2.54664	UP
p22003		Intergenic	0.00020171	2.01441	UP
p13757	TMEM161B-AS1	Divergent	0.000202257	2.45022	UP
p39157_v4			0.000213425	2.00826	UP
p37072_v4			0.000216138	2.00525	UP
p42546_v4			0.000218827	2.09714	UP
p25613		Antisense	0.00022078	2.33677	UP
p14715		Intergenic	0.000221425	2.13337	UP
p43795_v4			0.000222199	2.36567	UP
p8618	CTD-3137H5.1	Antisense	0.000225629	2.1025	UP
p22016		Intergenic	0.000228087	2.02446	UP
RNA146929|p0033_imsncRNA76			0.000230797	2.15349	UP
p34339_v4	LINC00639	Intergenic	0.000234936	2.33644	UP
p451		Intergenic	0.000237737	2.09238	UP
p38094_v4			0.000241049	2.7652	UP
p29397		Intergenic	0.000242936	3.62732	UP
p37576_v4			0.000252039	2.10001	UP
p4946		Antisense	0.000254583	2.17403	UP
p43010_v4			0.000257275	3.48357	UP
p16552	LINC00476	Divergent	0.000279883	2.18426	UP
p38830_v4			0.000284166	2.00846	UP
p17193		Intergenic	0.000288735	2.13117	UP
p626		Antisense	0.000293741	2.0552	UP
p25140		Intergenic	0.000295361	2.18186	UP
p9215		Antisense	0.000296412	2.40583	UP
p13893		Divergent	0.000298751	2.06078	UP
p6090		Antisense	0.000303246	2.37009	UP
p8161	CTD-2369P2.8	Antisense	0.000305497	2.33043	UP
RNA146908|p0012_imsncRNA42			0.000307661	2.14965	UP
p10774	AP001055.6	Intergenic	0.000309243	2.11341	UP
p270		Divergent	0.000312397	2.30723	UP
p33351		Antisense	0.000313744	2.37358	UP
RNA147001|p0105_imsncRNA177			0.000324143	2.24949	UP
p7601		Antisense	0.000342004	2.21223	UP
p40960_v4			0.000346396	2.20926	UP
p8427	CTC-471J1.2	Divergent	0.000355484	2.29623	UP
p2936		Intergenic	0.000362743	2.14886	UP
p38137_v4			0.000364557	2.20648	DOWN
p16447		Antisense	0.000365706	2.24087	UP
p17066	ALG13-AS1	Antisense	0.00037481	2.05916	UP
p644		Antisense	0.00038084	2.90683	UP
p6475		Intronic	0.000380872	2.28795	UP
p146		Antisense	0.000385794	2.4559	UP
p35401_v4	CCDC26	Intergenic	0.000401526	2.0428	DOWN
p12383	EMCN-IT1	Intergenic	0.000412047	2.35862	UP
p15305		Antisense	0.0004181	2.08407	UP
p1127		Antisense	0.000419372	2.23352	UP
p9765	SLC8A1-AS1	Antisense	0.000427015	2.20077	UP
p25915		Intronic	0.000439183	2.22825	UP
p38825_v4			0.00043986	2.75881	UP
p3447		Intergenic	0.000446446	2.1313	UP
p23774		Intergenic	0.00045037	2.16935	DOWN
p43355_v4			0.000457522	2.61274	UP
p34338_v4	LINC00639	Intergenic	0.000461358	2.24685	UP
p1742		Antisense	0.000475666	2.52901	UP
p41109_v4			0.000497656	2.28297	UP
p2767	AP000442.1	Antisense	0.000514119	2.13292	UP
p10433		Antisense	0.000532428	2.23747	UP
p2764		Intergenic	0.00053799	2.0061	UP
p27374		Intronic	0.000542527	2.11812	UP
p29383	WWC2-AS2	Divergent	0.000561381	2.78767	UP
p2056		Divergent	0.0005632	2.01291	UP
p7602		Antisense	0.000568633	2.02811	UP
p27441		Intronic	0.000595132	2.2212	UP
p27453		Intronic	0.000598122	2.41025	UP
p24573		Intergenic	0.000606409	2.67244	UP
p36733_v4	DLEU2	Intergenic	0.000619264	2.07863	UP
p33528	TPTEP1	Intergenic	0.000631196	2.1552	UP
p14290	REV3L-IT1	Intronic	0.000656041	2.09069	UP
p17840		Intergenic	0.000656999	2.09596	DOWN
p42514_v4			0.000662478	2.07183	UP
p41245_v4			0.000662574	2.35437	UP
p44206_v4			0.000672907	2.23023	UP
p17844		Intergenic	0.000683024	2.10135	UP
p7390		Intergenic	0.000771628	2.04675	UP
p21626		Intergenic	0.000780795	2.82099	DOWN
p12307		Antisense	0.000828346	2.14882	UP
RNA147230|p0334_imsncRNA743			0.000837333	2.55678	UP
p4376	LINC00641	Intergenic	0.000866616	2.2635	UP
p14638		Intronic	0.000873767	2.16216	UP
p3134		Intergenic	0.000898575	2.80594	UP
p5403		Intergenic	0.000914161	2.40359	UP
p1709		Intergenic	0.000915382	2.39699	UP
p33358		Antisense	0.000925527	2.30681	UP
p10517	UBOX5-AS1	Antisense	0.000941444	2.3837	UP
p12852		Intergenic	0.00101422	2.00231	UP
RNA143598			0.00102542	2.07939	DOWN
p17054	DIAPH2-AS1	Intronic	0.0010283	2.14253	UP
RNA147014|p0118_imsncRNA193			0.00105925	2.55074	UP
p2292		Intronic	0.00107636	2.12436	UP
p14110		Antisense	0.00107739	2.1749	DOWN
p17784		Divergent	0.00109885	2.17123	UP
p5870		Intronic	0.00114175	2.09094	UP
p36679_v4	BX004987.5	Intergenic	0.00114498	2.15855	UP
p34110_v4		Antisense	0.00117462	2.16332	UP
p7330		Intergenic	0.00126221	2.54662	UP
p812		Antisense	0.00132229	2.22834	UP
p37422_v4			0.00133364	2.05368	UP
p24958		Intergenic	0.00144715	2.25781	UP
p3554		Intergenic	0.00146115	2.20563	UP
p13790	CTC-558O19.1	Intronic	0.0015115	2.48629	UP
p21610		Intergenic	0.00152851	2.00751	UP
RNA147116|p0220_imsncRNA336			0.00159806	2.36949	UP
p24879		Intronic	0.00162199	2.06988	UP
p23866		Intergenic	0.0016579	2.88756	UP
p2131		Intronic	0.00171765	2.40901	UP
RNA147060|p0164_imsncRNA255			0.00177888	2.03964	UP
p28419		Intronic	0.00178705	2.01502	UP
p28774		Intergenic	0.00181011	2.22155	UP
p445		Intergenic	0.00184174	2.10964	UP
p25254		Intergenic	0.00189242	2.3203	UP
p8189		Intronic	0.00190538	2.01728	UP
p13990	CTC-340A15.2	Intergenic	0.00193255	2.23148	UP
p15502	U66061.31	Intergenic	0.00196734	2.56941	UP
p10529	PLCB1-IT1	Intronic	0.00197613	2.34137	UP
p34703_v4	PCBP1-AS1	Intergenic	0.00202567	2.05397	UP
p29045	CTD-2003C8.1	Divergent	0.00209648	2.01844	UP
p33553	SEMA3B	Antisense	0.00209787	2.09229	DOWN
p27414		Intronic	0.00214424	2.00336	UP
p38712_v4			0.00217278	2.19811	UP
p26893		Intergenic	0.0021743	3.32325	UP
p21628		Intergenic	0.00218924	2.47915	DOWN
p33669		Antisense	0.00234576	2.09618	UP
p4535	CTD-2184C24.2	Divergent	0.00240481	2.11373	UP
p40679_v4			0.00246552	2.63199	UP
p27171		Intronic	0.00269582	2.69813	UP
p35641_v4		Intergenic	0.00310184	2.09961	UP
p40425_v4			0.00360074	2.33025	UP
p15392		Antisense	0.0037072	2.1233	UP
p18064		Divergent	0.0038231	2.01087	UP
p13511	CTB-114C7.4	Intergenic	0.00387971	2.16916	DOWN
p27657		Intronic	0.0046023	2.00828	UP
p16273	LINC00534	Intergenic	0.0047559	2.08473	UP
p10828	MIR155HG	Intergenic	0.00485319	2.19645	UP
p42449_v4			0.00567865	2.0101	UP
p22766		Intergenic	0.00694843	2.71877	UP
p2878		Divergent	0.00728092	2.20171	UP
p18034		Intergenic	0.00734068	2.15699	DOWN
p18210		Intergenic	0.00745265	2.17904	UP
p33629		Intergenic	0.00792171	2.4804	UP
RNA95024|RNS_106_195			0.00798327	2.00312	DOWN
p25097		Intergenic	0.00846939	2.56896	UP
p22768		Intergenic	0.00916474	2.25782	UP
p25817		Antisense	0.0116255	2.24757	UP
p18033		Intergenic	0.0117113	2.15168	DOWN
p15157	ATP6V0E2-AS1	Antisense	0.0125548	2.01947	UP
p27673		Intergenic	0.0134237	2.06933	DOWN
p26545		Intergenic	0.0146485	2.61402	UP
p5549		Intergenic	0.0147292	2.53289	UP
