# Supplementary material for: Integrative lncRNA–mRNA co‐expression network analysis identifies novel lncRNA E2F3‐IT1 for rheumatoid arthritis
Source: Clin Transl Med. 2021 Feb 24;11(2):e325. doi: 10.1002/ctm2.325 (PMC7905107; doi:10.1002/ctm2.325)
Supplement: Supplementary file 2 — Supporting Information [file CTM2-11-e325-s006.xlsx]

## Sheet: GO analysis in yellow module
Supplementary Table S2a: The GO terms from enrichment analysis based on the genes in yellow module
Annotation Cluster 1		Enrichment Score: 4.13	Count	P_Value	Benjamini
	GOTERM_BP_FAT	regulation of innate immune response	29	1.6e-05	0.02
	GOTERM_BP_FAT	positive regulation of innate immune response	25	2.6e-05	0.027
	GOTERM_BP_FAT	activation of innate immune response	22	6e-05	0.034
	GOTERM_BP_FAT	positive regulation of defense response	28	0.00027	0.074
	GOTERM_BP_FAT	innate immune response-activating signal transduction	20	0.00034	0.08
Annotation Cluster 2		Enrichment Score: 3.61	Count	P_Value	Benjamini
	GOTERM_BP_FAT	nucleobase-containing compound biosynthetic process	182	3.9e-05	0.028
	GOTERM_BP_FAT	regulation of gene expression	181	5e-05	0.032
	GOTERM_BP_FAT	heterocycle biosynthetic process	182	8.1e-05	0.041
	GOTERM_BP_FAT	aromatic compound biosynthetic process	182	9.6e-05	0.045
	GOTERM_BP_FAT	nucleic acid-templated transcription	158	0.00015	0.056
	GOTERM_BP_FAT	transcription, DNA-templated	152	0.00016	0.055
	GOTERM_BP_FAT	RNA metabolic process	188	0.00018	0.057
	GOTERM_BP_FAT	RNA biosynthetic process	162	0.0002	0.061
	GOTERM_BP_FAT	regulation of RNA metabolic process	156	0.00029	0.076
	GOTERM_BP_FAT	regulation of transcription, DNA-templated	150	0.00034	0.077
	GOTERM_BP_FAT	regulation of nucleic acid-templated transcription	150	0.00045	0.093
	GOTERM_BP_FAT	regulation of RNA biosynthetic process	150	0.00057	0.11
	GOTERM_BP_FAT	regulation of cellular macromolecule biosynthetic process	162	0.00058	0.11
	GOTERM_BP_FAT	regulation of nitrogen compound metabolic process	176	0.00063	0.11
	GOTERM_BP_FAT	regulation of nucleobase-containing compound metabolic process	164	0.0011	0.17
	GOTERM_BP_FAT	regulation of macromolecule biosynthetic process	164	0.0012	0.17
Annotation Cluster 3		Enrichment Score: 2.68	Count	P_Value	Benjamini
	GOTERM_BP_FAT	protein complex subunit organization	78	0.00077	0.13
	GOTERM_BP_FAT	protein complex assembly	67	0.0022	0.26
	GOTERM_BP_FAT	protein complex biogenesis	67	0.0023	0.26
	GOTERM_BP_FAT	macromolecular complex assembly	75	0.0048	0.41
Annotation Cluster 4		Enrichment Score: 2.57	Count	P_Value	Benjamini
	GOTERM_BP_FAT	N-terminal peptidyl-methionine acetylation	4	0.00061	0.11
	GOTERM_BP_FAT	N-terminal protein amino acid acetylation	5	0.0018	0.24
	GOTERM_MF_FAT	peptide alpha-N-acetyltransferase activity	4	0.0046	0.55
	GOTERM_CC_FAT	N-terminal protein acetyltransferase complex	4	0.0049	0.33
	GOTERM_BP_FAT	peptidyl-methionine modification	4	0.0058	0.43
Annotation Cluster 5		Enrichment Score: 2.4	Count	P_Value	Benjamini
	GOTERM_BP_FAT	positive regulation of cysteine-type endopeptidase activity involved in apoptotic signaling pathway	5	0.0018	0.24
	GOTERM_BP_FAT	regulation of cysteine-type endopeptidase activity involved in apoptotic signaling pathway	5	0.0049	0.41
	GOTERM_BP_FAT	activation of cysteine-type endopeptidase activity involved in apoptotic signaling pathway	4	0.0074	0.47
Annotation Cluster 6		Enrichment Score: 2.27	Count	P_Value	Benjamini
	GOTERM_BP_FAT	positive regulation of type I interferon production	9	0.0019	0.24
	GOTERM_BP_FAT	type I interferon production	10	0.008	0.48
	GOTERM_BP_FAT	regulation of type I interferon production	10	0.01	0.53
Annotation Cluster 7		Enrichment Score: 2.13	Count	P_Value	Benjamini
	GOTERM_BP_FAT	positive regulation of peptidase activity	13	0.0043	0.4
	GOTERM_BP_FAT	positive regulation of endopeptidase activity	12	0.0058	0.43
	GOTERM_BP_FAT	positive regulation of cysteine-type endopeptidase activity	11	0.0083	0.48
	GOTERM_BP_FAT	positive regulation of cysteine-type endopeptidase activity involved in apoptotic process	10	0.015	0.59
Annotation Cluster 8		Enrichment Score: 2.1	Count	P_Value	Benjamini
	GOTERM_BP_FAT	immune response-activating signal transduction	28	0.0058	0.44
	GOTERM_BP_FAT	activation of immune response	30	0.0063	0.44
	GOTERM_BP_FAT	positive regulation of immune response	35	0.008	0.48
	GOTERM_BP_FAT	immune response-regulating signaling pathway	28	0.013	0.56
Annotation Cluster 9		Enrichment Score: 1.94	Count	P_Value	Benjamini
	GOTERM_BP_FAT	response to molecule of bacterial origin	21	0.0032	0.33
	GOTERM_BP_FAT	response to lipopolysaccharide	20	0.0042	0.4
	GOTERM_BP_FAT	response to bacterium	24	0.11	0.89
Annotation Cluster 10		Enrichment Score: 1.87	Count	P_Value	Benjamini
	GOTERM_BP_FAT	regulation of cysteine-type endopeptidase activity involved in apoptotic process	15	0.0053	0.42
	GOTERM_BP_FAT	regulation of cysteine-type endopeptidase activity	16	0.006	0.42
	GOTERM_BP_FAT	regulation of peptidase activity	21	0.032	0.73
	GOTERM_BP_FAT	regulation of endopeptidase activity	20	0.032	0.72
Annotation Cluster 11		Enrichment Score: 1.83	Count	P_Value	Benjamini
	GOTERM_BP_FAT	glycosyl compound biosynthetic process	11	0.0097	0.52
	GOTERM_BP_FAT	ribonucleoside biosynthetic process	10	0.015	0.59
	GOTERM_BP_FAT	nucleoside biosynthetic process	10	0.023	0.68
Annotation Cluster 12		Enrichment Score: 1.72	Count	P_Value	Benjamini
	GOTERM_BP_FAT	cellular response to biotic stimulus	13	0.011	0.54
	GOTERM_BP_FAT	cellular response to lipopolysaccharide	11	0.022	0.67
	GOTERM_BP_FAT	cellular response to molecule of bacterial origin	11	0.028	0.71
Annotation Cluster 13		Enrichment Score: 1.66	Count	P_Value	Benjamini
	GOTERM_BP_FAT	positive regulation of interleukin-8 production	6	0.013	0.57
	GOTERM_BP_FAT	interleukin-8 production	7	0.019	0.65
	GOTERM_BP_FAT	regulation of interleukin-8 production	6	0.043	0.78
Annotation Cluster 14		Enrichment Score: 1.64	Count	P_Value	Benjamini
	GOTERM_CC_FAT	mitochondrial envelope	37	0.012	0.46
	GOTERM_CC_FAT	mitochondrial membrane	34	0.023	0.54
	GOTERM_CC_FAT	mitochondrial part	44	0.043	0.63
Annotation Cluster 15		Enrichment Score: 1.63	Count	P_Value	Benjamini
	GOTERM_BP_FAT	positive regulation of immune response	35	0.008	0.48
	GOTERM_BP_FAT	regulation of immune response	41	0.028	0.71
	GOTERM_BP_FAT	positive regulation of immune system process	41	0.055	0.81
Annotation Cluster 16		Enrichment Score: 1.63	Count	P_Value	Benjamini
	GOTERM_BP_FAT	organelle disassembly	8	0.012	0.55
	GOTERM_BP_FAT	mitophagy	6	0.034	0.73
	GOTERM_BP_FAT	mitochondrion disassembly	6	0.034	0.73
Annotation Cluster 17		Enrichment Score: 1.62	Count	P_Value	Benjamini
	GOTERM_BP_FAT	ribonucleoside metabolic process	22	0.013	0.57
	GOTERM_BP_FAT	glycosyl compound metabolic process	24	0.014	0.57
	GOTERM_BP_FAT	nucleoside metabolic process	22	0.026	0.69
	GOTERM_BP_FAT	purine ribonucleoside metabolic process	19	0.04	0.76
	GOTERM_BP_FAT	purine nucleoside metabolic process	19	0.043	0.78
Annotation Cluster 18		Enrichment Score: 1.59	Count	P_Value	Benjamini
	GOTERM_BP_FAT	regulation of T cell receptor signaling pathway	5	0.015	0.59
	GOTERM_BP_FAT	negative regulation of antigen receptor-mediated signaling pathway	4	0.025	0.68
	GOTERM_BP_FAT	regulation of antigen receptor-mediated signaling pathway	5	0.045	0.79
Annotation Cluster 19		Enrichment Score: 1.53	Count	P_Value	Benjamini
	GOTERM_BP_FAT	positive regulation of interleukin-6 production	7	0.019	0.65
	GOTERM_BP_FAT	interleukin-6 production	9	0.024	0.68
	GOTERM_BP_FAT	regulation of interleukin-6 production	8	0.055	0.81
Annotation Cluster 20		Enrichment Score: 1.51	Count	P_Value	Benjamini
	GOTERM_BP_FAT	positive regulation of cytokine production	23	0.007	0.46
	GOTERM_BP_FAT	cytokine production	29	0.053	0.82
	GOTERM_BP_FAT	regulation of cytokine production	26	0.08	0.86
Annotation Cluster 21		Enrichment Score: 1.51	Count	P_Value	Benjamini
	GOTERM_BP_FAT	COPII-coated vesicle budding	8	0.0047	0.42
	GOTERM_BP_FAT	membrane budding	8	0.055	0.81
	GOTERM_BP_FAT	ER to Golgi vesicle-mediated transport	10	0.12	0.89
Annotation Cluster 22		Enrichment Score: 1.45	Count	P_Value	Benjamini
	GOTERM_BP_FAT	positive regulation of interferon-beta production	5	0.017	0.62
	GOTERM_BP_FAT	interferon-beta production	5	0.049	0.8
	GOTERM_BP_FAT	regulation of interferon-beta production	5	0.056	0.81
Annotation Cluster 23		Enrichment Score: 1.34	Count	P_Value	Benjamini
	GOTERM_BP_FAT	nucleoside monophosphate metabolic process	18	0.024	0.68
	GOTERM_BP_FAT	ribonucleoside monophosphate metabolic process	17	0.031	0.72
	GOTERM_BP_FAT	purine ribonucleoside monophosphate metabolic process	15	0.077	0.86
	GOTERM_BP_FAT	purine nucleoside monophosphate metabolic process	15	0.079	0.86
Annotation Cluster 24		Enrichment Score: 1.28	Count	P_Value	Benjamini
	GOTERM_BP_FAT	positive regulation of establishment of protein localization to mitochondrion	10	0.012	0.56
	GOTERM_BP_FAT	positive regulation of mitochondrion organization	12	0.023	0.68
	GOTERM_BP_FAT	regulation of establishment of protein localization to mitochondrion	10	0.023	0.68
	GOTERM_BP_FAT	regulation of mitochondrion organization	12	0.12	0.9
	GOTERM_BP_FAT	establishment of protein localization to mitochondrion	10	0.15	0.92
	GOTERM_BP_FAT	protein localization to mitochondrion	10	0.16	0.92
Annotation Cluster 25		Enrichment Score: 1.27	Count	P_Value	Benjamini
	GOTERM_CC_FAT	RNA polymerase complex	10	0.032	0.61
	GOTERM_CC_FAT	nuclear DNA-directed RNA polymerase complex	9	0.068	0.74
	GOTERM_CC_FAT	DNA-directed RNA polymerase complex	9	0.068	0.74
Annotation Cluster 26		Enrichment Score: 1.27	Count	P_Value	Benjamini
	GOTERM_BP_FAT	stimulatory C-type lectin receptor signaling pathway	9	0.02	0.65
	GOTERM_BP_FAT	innate immune response activating cell surface receptor signaling pathway	9	0.022	0.67
	GOTERM_BP_FAT	Fc-epsilon receptor signaling pathway	8	0.35	0.97
Annotation Cluster 27		Enrichment Score: 1.22	Count	P_Value	Benjamini
	GOTERM_CC_FAT	CD95 death-inducing signaling complex	3	0.015	0.49
	GOTERM_CC_FAT	death-inducing signaling complex	3	0.034	0.6
	GOTERM_BP_FAT	negative regulation of extrinsic apoptotic signaling pathway via death domain receptors	4	0.095	0.87
	GOTERM_BP_FAT	regulation of extrinsic apoptotic signaling pathway via death domain receptors	4	0.26	0.96
Annotation Cluster 28		Enrichment Score: 1.19	Count	P_Value	Benjamini
	GOTERM_BP_FAT	response to biotic stimulus	39	0.035	0.74
	GOTERM_BP_FAT	response to external biotic stimulus	35	0.086	0.86
	GOTERM_BP_FAT	response to other organism	35	0.086	0.86
Annotation Cluster 29		Enrichment Score: 1.17	Count	P_Value	Benjamini
	GOTERM_BP_FAT	N-terminal protein amino acid acetylation	5	0.0018	0.24
	GOTERM_MF_FAT	peptide N-acetyltransferase activity	6	0.08	0.93
	GOTERM_MF_FAT	N-acyltransferase activity	7	0.17	0.97
	GOTERM_MF_FAT	N-acetyltransferase activity	6	0.2	0.97
	GOTERM_MF_FAT	acetyltransferase activity	6	0.29	0.98
Annotation Cluster 30		Enrichment Score: 1.16	Count	P_Value	Benjamini
	GOTERM_MF_FAT	transcription factor activity, transcription factor binding	28	0.059	0.94
	GOTERM_MF_FAT	transcription factor activity, protein binding	28	0.065	0.94
	GOTERM_MF_FAT	transcription cofactor activity	25	0.089	0.93
Annotation Cluster 31		Enrichment Score: 1.13	Count	P_Value	Benjamini
	GOTERM_BP_FAT	antigen receptor-mediated signaling pathway	14	0.033	0.73
	GOTERM_BP_FAT	immune response-activating cell surface receptor signaling pathway	18	0.083	0.86
	GOTERM_BP_FAT	immune response-regulating cell surface receptor signaling pathway	18	0.15	0.91
Annotation Cluster 32		Enrichment Score: 1.1	Count	P_Value	Benjamini
	GOTERM_BP_FAT	positive regulation of apoptotic process	26	0.074	0.85
	GOTERM_BP_FAT	positive regulation of programmed cell death	26	0.08	0.86
	GOTERM_BP_FAT	positive regulation of cell death	27	0.084	0.86
Annotation Cluster 33		Enrichment Score: 1.06	Count	P_Value	Benjamini
	GOTERM_BP_FAT	regulation of epidermal growth factor receptor signaling pathway	7	0.053	0.82
	GOTERM_BP_FAT	regulation of ERBB signaling pathway	7	0.061	0.83
	GOTERM_BP_FAT	ERBB signaling pathway	8	0.2	0.94
Annotation Cluster 34		Enrichment Score: 1.03	Count	P_Value	Benjamini
	GOTERM_BP_FAT	protein deacetylation	7	0.082	0.86
	GOTERM_BP_FAT	protein deacylation	7	0.099	0.88
	GOTERM_BP_FAT	macromolecule deacylation	7	0.1	0.88
Annotation Cluster 35		Enrichment Score: 1	Count	P_Value	Benjamini
	GOTERM_MF_FAT	ubiquitin conjugating enzyme activity	4	0.066	0.94
	GOTERM_MF_FAT	ubiquitin-like protein conjugating enzyme activity	4	0.072	0.94
	GOTERM_BP_FAT	protein K11-linked ubiquitination	3	0.21	0.94
Annotation Cluster 36		Enrichment Score: 0.98	Count	P_Value	Benjamini
	GOTERM_BP_FAT	negative regulation of epidermal growth factor receptor signaling pathway	5	0.056	0.81
	GOTERM_BP_FAT	negative regulation of ERBB signaling pathway	5	0.06	0.82
	GOTERM_BP_FAT	epidermal growth factor receptor signaling pathway	6	0.34	0.97
Annotation Cluster 37		Enrichment Score: 0.98	Count	P_Value	Benjamini
	GOTERM_BP_FAT	mitochondrial ATP synthesis coupled electron transport	7	0.073	0.85
	GOTERM_CC_FAT	mitochondrial respiratory chain	7	0.073	0.75
	GOTERM_BP_FAT	ATP synthesis coupled electron transport	7	0.076	0.86
	GOTERM_CC_FAT	respiratory chain	7	0.1	0.78
	GOTERM_BP_FAT	oxidative phosphorylation	7	0.13	0.91
	GOTERM_CC_FAT	respiratory chain complex	6	0.14	0.82
	GOTERM_BP_FAT	respiratory electron transport chain	7	0.14	0.91
	GOTERM_BP_FAT	electron transport chain	7	0.15	0.91
Annotation Cluster 38		Enrichment Score: 0.97	Count	P_Value	Benjamini
	GOTERM_BP_FAT	negative regulation of signal transduction by p53 class mediator	4	0.06	0.82
	GOTERM_BP_FAT	negative regulation of intrinsic apoptotic signaling pathway by p53 class mediator	3	0.12	0.9
	GOTERM_BP_FAT	regulation of intrinsic apoptotic signaling pathway by p53 class mediator	3	0.17	0.93
Annotation Cluster 39		Enrichment Score: 0.97	Count	P_Value	Benjamini
	GOTERM_BP_FAT	vesicle targeting, to, from or within Golgi	6	0.058	0.82
	GOTERM_BP_FAT	vesicle targeting	6	0.1	0.88
	GOTERM_BP_FAT	COPII vesicle coating	5	0.13	0.91
	GOTERM_BP_FAT	vesicle targeting, rough ER to cis-Golgi	5	0.13	0.91
	GOTERM_BP_FAT	vesicle coating	5	0.14	0.91
Annotation Cluster 40		Enrichment Score: 0.96	Count	P_Value	Benjamini
	GOTERM_MF_FAT	procollagen-proline dioxygenase activity	3	0.048	0.94
	GOTERM_MF_FAT	peptidyl-proline dioxygenase activity	3	0.093	0.93
	GOTERM_BP_FAT	peptidyl-proline hydroxylation	3	0.1	0.88
	GOTERM_BP_FAT	protein hydroxylation	3	0.11	0.89
	GOTERM_BP_FAT	peptidyl-proline modification	4	0.31	0.97
Annotation Cluster 41		Enrichment Score: 0.95	Count	P_Value	Benjamini
	GOTERM_BP_FAT	positive regulation of RNA metabolic process	57	0.06	0.83
	GOTERM_BP_FAT	positive regulation of nucleic acid-templated transcription	54	0.074	0.86
	GOTERM_BP_FAT	positive regulation of transcription, DNA-templated	54	0.074	0.86
	GOTERM_BP_FAT	positive regulation of RNA biosynthetic process	54	0.088	0.86
	GOTERM_BP_FAT	positive regulation of nucleobase-containing compound metabolic process	63	0.12	0.89
	GOTERM_BP_FAT	positive regulation of nitrogen compound metabolic process	66	0.13	0.91
	GOTERM_BP_FAT	positive regulation of macromolecule biosynthetic process	60	0.14	0.91
	GOTERM_BP_FAT	positive regulation of cellular biosynthetic process	64	0.16	0.92
	GOTERM_BP_FAT	positive regulation of biosynthetic process	65	0.16	0.92
	GOTERM_BP_FAT	positive regulation of gene expression	62	0.18	0.93
Annotation Cluster 42		Enrichment Score: 0.91	Count	P_Value	Benjamini
	GOTERM_BP_FAT	establishment of protein localization	77	0.08	0.86
	GOTERM_BP_FAT	protein transport	71	0.087	0.86
	GOTERM_BP_FAT	protein localization	88	0.16	0.92
	GOTERM_BP_FAT	macromolecule localization	99	0.21	0.94
Annotation Cluster 43		Enrichment Score: 0.9	Count	P_Value	Benjamini
	GOTERM_BP_FAT	regulation of protein targeting	15	0.11	0.89
	GOTERM_BP_FAT	positive regulation of intracellular protein transport	13	0.12	0.9
	GOTERM_BP_FAT	regulation of intracellular protein transport	17	0.15	0.91
Annotation Cluster 44		Enrichment Score: 0.9	Count	P_Value	Benjamini
	GOTERM_BP_FAT	regulation of cellular senescence	4	0.06	0.82
	GOTERM_BP_FAT	regulation of cell aging	4	0.1	0.88
	GOTERM_BP_FAT	cell aging	5	0.34	0.97
Annotation Cluster 45		Enrichment Score: 0.89	Count	P_Value	Benjamini
	GOTERM_BP_FAT	vesicle docking involved in exocytosis	4	0.1	0.88
	GOTERM_BP_FAT	vesicle docking	5	0.11	0.89
	GOTERM_BP_FAT	membrane docking	5	0.19	0.93
Annotation Cluster 46		Enrichment Score: 0.89	Count	P_Value	Benjamini
	GOTERM_BP_FAT	negative regulation of viral life cycle	7	0.067	0.84
	GOTERM_BP_FAT	negative regulation of viral process	7	0.13	0.91
	GOTERM_BP_FAT	negative regulation of multi-organism process	8	0.24	0.95
Annotation Cluster 47		Enrichment Score: 0.88	Count	P_Value	Benjamini
	GOTERM_BP_FAT	negative regulation of transforming growth factor beta receptor signaling pathway	6	0.064	0.83
	GOTERM_BP_FAT	negative regulation of cellular response to transforming growth factor beta stimulus	6	0.064	0.83
	GOTERM_BP_FAT	regulation of cellular response to transforming growth factor beta stimulus	7	0.1	0.88
	GOTERM_BP_FAT	regulation of transforming growth factor beta receptor signaling pathway	7	0.1	0.88
	GOTERM_BP_FAT	negative regulation of transmembrane receptor protein serine/threonine kinase signaling pathway	7	0.13	0.9
	GOTERM_BP_FAT	negative regulation of cellular response to growth factor stimulus	7	0.22	0.95
	GOTERM_BP_FAT	regulation of transmembrane receptor protein serine/threonine kinase signaling pathway	8	0.53	0.99
Annotation Cluster 48		Enrichment Score: 0.87	Count	P_Value	Benjamini
	GOTERM_BP_FAT	vesicle transport along microtubule	4	0.11	0.89
	GOTERM_BP_FAT	organelle transport along microtubule	5	0.14	0.91
	GOTERM_BP_FAT	vesicle cytoskeletal trafficking	4	0.16	0.92
Annotation Cluster 49		Enrichment Score: 0.87	Count	P_Value	Benjamini
	GOTERM_BP_FAT	regulation of viral process	14	0.082	0.86
	GOTERM_BP_FAT	regulation of symbiosis, encompassing mutualism through parasitism	14	0.13	0.9
	GOTERM_BP_FAT	regulation of multi-organism process	16	0.23	0.95
Annotation Cluster 50		Enrichment Score: 0.85	Count	P_Value	Benjamini
	GOTERM_BP_FAT	negative regulation of metabolic process	94	0.083	0.86
	GOTERM_BP_FAT	negative regulation of macromolecule metabolic process	87	0.088	0.86
	GOTERM_BP_FAT	negative regulation of cellular metabolic process	79	0.39	0.98
Annotation Cluster 51		Enrichment Score: 0.85	Count	P_Value	Benjamini
	GOTERM_BP_FAT	nucleotide-excision repair, DNA incision, 5'-to lesion	4	0.12	0.89
	GOTERM_BP_FAT	nucleotide-excision repair, DNA incision	4	0.14	0.91
	GOTERM_BP_FAT	nucleotide-excision repair, preincision complex stabilization	3	0.15	0.91
	GOTERM_BP_FAT	nucleotide-excision repair, DNA incision, 3'-to lesion	3	0.17	0.93
Annotation Cluster 52		Enrichment Score: 0.83	Count	P_Value	Benjamini
	GOTERM_CC_FAT	outer membrane	11	0.11	0.79
	GOTERM_CC_FAT	organelle outer membrane	10	0.17	0.86
	GOTERM_CC_FAT	mitochondrial outer membrane	9	0.18	0.87
Annotation Cluster 53		Enrichment Score: 0.81	Count	P_Value	Benjamini
	GOTERM_BP_FAT	programmed necrotic cell death	4	0.1	0.88
	GOTERM_BP_FAT	necrotic cell death	4	0.15	0.91
	GOTERM_BP_FAT	necroptotic process	3	0.24	0.95
Annotation Cluster 54		Enrichment Score: 0.81	Count	P_Value	Benjamini
	GOTERM_BP_FAT	positive regulation of chemokine production	5	0.085	0.86
	GOTERM_BP_FAT	regulation of chemokine production	5	0.19	0.94
	GOTERM_BP_FAT	chemokine production	5	0.23	0.95
Annotation Cluster 55		Enrichment Score: 0.8	Count	P_Value	Benjamini
	GOTERM_BP_FAT	oxidative demethylation	3	0.082	0.86
	GOTERM_BP_FAT	DNA demethylation	3	0.13	0.91
	GOTERM_BP_FAT	DNA dealkylation	3	0.19	0.94
	GOTERM_BP_FAT	pyrimidine-containing compound catabolic process	3	0.3	0.96
Annotation Cluster 56		Enrichment Score: 0.8	Count	P_Value	Benjamini
	GOTERM_MF_FAT	ion binding	154	0.15	0.97
	GOTERM_MF_FAT	cation binding	148	0.16	0.97
	GOTERM_MF_FAT	metal ion binding	146	0.17	0.97
Annotation Cluster 57		Enrichment Score: 0.79	Count	P_Value	Benjamini
	GOTERM_BP_FAT	regulation of signal transduction	99	0.12	0.9
	GOTERM_BP_FAT	regulation of signaling	108	0.18	0.93
	GOTERM_BP_FAT	regulation of cell communication	106	0.2	0.94
Annotation Cluster 58		Enrichment Score: 0.79	Count	P_Value	Benjamini
	GOTERM_BP_FAT	cellular response to oxygen levels	9	0.11	0.89
	GOTERM_BP_FAT	cellular response to decreased oxygen levels	8	0.16	0.92
	GOTERM_BP_FAT	cellular response to hypoxia	7	0.25	0.95
Annotation Cluster 59		Enrichment Score: 0.78	Count	P_Value	Benjamini
	GOTERM_BP_FAT	regulation of nucleocytoplasmic transport	12	0.085	0.86
	GOTERM_BP_FAT	regulation of protein import	10	0.11	0.89
	GOTERM_BP_FAT	regulation of protein import into nucleus	9	0.19	0.94
	GOTERM_BP_FAT	regulation of protein localization to nucleus	9	0.4	0.98
Annotation Cluster 60		Enrichment Score: 0.78	Count	P_Value	Benjamini
	GOTERM_BP_FAT	heterocycle catabolic process	19	0.11	0.89
	GOTERM_BP_FAT	cellular nitrogen compound catabolic process	19	0.13	0.9
	GOTERM_BP_FAT	nucleobase-containing compound catabolic process	17	0.16	0.92
	GOTERM_BP_FAT	organic cyclic compound catabolic process	19	0.19	0.93
	GOTERM_BP_FAT	aromatic compound catabolic process	17	0.29	0.96
Annotation Cluster 61		Enrichment Score: 0.77	Count	P_Value	Benjamini
	GOTERM_CC_FAT	U2 snRNP	4	0.027	0.58
	GOTERM_CC_FAT	spliceosomal snRNP complex	4	0.29	0.89
	GOTERM_CC_FAT	U2-type spliceosomal complex	3	0.3	0.9
	GOTERM_CC_FAT	small nuclear ribonucleoprotein complex	4	0.35	0.92
Annotation Cluster 62		Enrichment Score: 0.77	Count	P_Value	Benjamini
	GOTERM_BP_FAT	positive regulation of protein insertion into mitochondrial membrane involved in apoptotic signaling pathway	4	0.071	0.85
	GOTERM_BP_FAT	regulation of protein insertion into mitochondrial membrane involved in apoptotic signaling pathway	4	0.071	0.85
	GOTERM_BP_FAT	protein insertion into membrane	5	0.072	0.85
	GOTERM_BP_FAT	protein insertion into mitochondrial membrane involved in apoptotic signaling pathway	4	0.082	0.86
	GOTERM_BP_FAT	protein insertion into mitochondrial membrane	4	0.095	0.87
	GOTERM_BP_FAT	positive regulation of mitochondrial outer membrane permeabilization involved in apoptotic signaling pathway	4	0.13	0.9
	GOTERM_BP_FAT	regulation of mitochondrial outer membrane permeabilization involved in apoptotic signaling pathway	4	0.2	0.94
	GOTERM_BP_FAT	mitochondrial outer membrane permeabilization	4	0.25	0.95
	GOTERM_BP_FAT	positive regulation of mitochondrial membrane permeability involved in apoptotic process	4	0.26	0.96
	GOTERM_BP_FAT	mitochondrial outer membrane permeabilization involved in programmed cell death	4	0.26	0.96
	GOTERM_BP_FAT	positive regulation of mitochondrial membrane permeability	4	0.28	0.96
	GOTERM_BP_FAT	regulation of mitochondrial membrane permeability involved in apoptotic process	4	0.3	0.96
	GOTERM_BP_FAT	regulation of mitochondrial membrane permeability	4	0.39	0.98
	GOTERM_BP_FAT	regulation of membrane permeability	4	0.43	0.98
Annotation Cluster 63		Enrichment Score: 0.76	Count	P_Value	Benjamini
	GOTERM_BP_FAT	negative regulation of fatty acid biosynthetic process	3	0.073	0.85
	GOTERM_BP_FAT	regulation of fatty acid biosynthetic process	4	0.095	0.87
	GOTERM_BP_FAT	negative regulation of fatty acid metabolic process	3	0.25	0.96
	GOTERM_BP_FAT	regulation of fatty acid metabolic process	4	0.52	0.99
Annotation Cluster 64		Enrichment Score: 0.76	Count	P_Value	Benjamini
	GOTERM_BP_FAT	nuclear pore organization	4	0.011	0.55
	GOTERM_MF_FAT	structural constituent of nuclear pore	4	0.029	0.91
	GOTERM_BP_FAT	tRNA-containing ribonucleoprotein complex export from nucleus	4	0.082	0.86
	GOTERM_BP_FAT	tRNA export from nucleus	4	0.082	0.86
	GOTERM_BP_FAT	tRNA transport	4	0.095	0.87
	GOTERM_BP_FAT	mitotic nuclear envelope disassembly	4	0.17	0.93
	GOTERM_BP_FAT	nuclear envelope disassembly	4	0.2	0.94
	GOTERM_BP_FAT	membrane disassembly	4	0.2	0.94
	GOTERM_MF_FAT	nucleocytoplasmic transporter activity	3	0.25	0.97
	GOTERM_BP_FAT	intracellular transport of virus	4	0.37	0.97
	GOTERM_BP_FAT	multi-organism cellular localization	4	0.37	0.98
	GOTERM_BP_FAT	multi-organism intracellular transport	4	0.37	0.98
	GOTERM_BP_FAT	transport of virus	4	0.39	0.98
	GOTERM_BP_FAT	multi-organism localization	4	0.43	0.98
	GOTERM_BP_FAT	multi-organism transport	4	0.43	0.98
	GOTERM_CC_FAT	nuclear pore	4	0.52	0.96
Annotation Cluster 65		Enrichment Score: 0.74	Count	P_Value	Benjamini
	GOTERM_BP_FAT	pyrimidine nucleotide metabolic process	5	0.068	0.85
	GOTERM_BP_FAT	pyrimidine nucleotide biosynthetic process	4	0.089	0.86
	GOTERM_BP_FAT	pyrimidine nucleoside triphosphate biosynthetic process	3	0.15	0.91
	GOTERM_BP_FAT	pyrimidine-containing compound biosynthetic process	4	0.16	0.92
	GOTERM_BP_FAT	pyrimidine ribonucleoside biosynthetic process	3	0.17	0.93
	GOTERM_BP_FAT	pyrimidine ribonucleotide biosynthetic process	3	0.18	0.93
	GOTERM_BP_FAT	pyrimidine nucleoside triphosphate metabolic process	3	0.19	0.94
	GOTERM_BP_FAT	pyrimidine ribonucleotide metabolic process	3	0.2	0.94
	GOTERM_BP_FAT	pyrimidine nucleoside biosynthetic process	3	0.29	0.96
	GOTERM_BP_FAT	pyrimidine ribonucleoside metabolic process	3	0.3	0.96
	GOTERM_BP_FAT	pyrimidine nucleoside metabolic process	3	0.5	0.99
Annotation Cluster 66		Enrichment Score: 0.74	Count	P_Value	Benjamini
	GOTERM_BP_FAT	ribonucleoprotein complex export from nucleus	8	0.086	0.86
	GOTERM_BP_FAT	ribonucleoprotein complex localization	8	0.11	0.89
	GOTERM_BP_FAT	mRNA transport	8	0.19	0.94
	GOTERM_BP_FAT	mRNA-containing ribonucleoprotein complex export from nucleus	6	0.24	0.95
	GOTERM_BP_FAT	mRNA export from nucleus	6	0.24	0.95
	GOTERM_BP_FAT	RNA export from nucleus	6	0.36	0.97
Annotation Cluster 67		Enrichment Score: 0.72	Count	P_Value	Benjamini
	GOTERM_MF_FAT	phosphotransferase activity, phosphate group as acceptor	4	0.16	0.97
	GOTERM_MF_FAT	nucleotide kinase activity	3	0.19	0.97
	GOTERM_BP_FAT	nucleobase-containing small molecule interconversion	3	0.21	0.94
Annotation Cluster 68		Enrichment Score: 0.72	Count	P_Value	Benjamini
	GOTERM_BP_FAT	protein lipidation	6	0.14	0.91
	GOTERM_BP_FAT	lipoprotein biosynthetic process	6	0.18	0.93
	GOTERM_BP_FAT	lipoprotein metabolic process	7	0.28	0.96
Annotation Cluster 69		Enrichment Score: 0.72	Count	P_Value	Benjamini
	GOTERM_BP_FAT	response to epinephrine	3	0.092	0.87
	GOTERM_BP_FAT	response to catecholamine	3	0.27	0.96
	GOTERM_BP_FAT	response to monoamine	3	0.27	0.96
Annotation Cluster 70		Enrichment Score: 0.71	Count	P_Value	Benjamini
	GOTERM_BP_FAT	antigen processing and presentation of exogenous peptide antigen via MHC class II	6	0.17	0.93
	GOTERM_BP_FAT	antigen processing and presentation of peptide antigen via MHC class II	6	0.2	0.94
	GOTERM_BP_FAT	antigen processing and presentation of peptide or polysaccharide antigen via MHC class II	6	0.21	0.95
Annotation Cluster 71		Enrichment Score: 0.71	Count	P_Value	Benjamini
	GOTERM_BP_FAT	nucleoside triphosphate metabolic process	15	0.099	0.88
	GOTERM_BP_FAT	ribonucleoside triphosphate metabolic process	13	0.17	0.93
	GOTERM_BP_FAT	purine ribonucleoside triphosphate metabolic process	12	0.24	0.95
	GOTERM_BP_FAT	ATP metabolic process	11	0.26	0.96
	GOTERM_BP_FAT	purine nucleoside triphosphate metabolic process	12	0.27	0.96
Annotation Cluster 72		Enrichment Score: 0.7	Count	P_Value	Benjamini
	GOTERM_BP_FAT	positive regulation of tumor necrosis factor production	5	0.12	0.9
	GOTERM_BP_FAT	positive regulation of tumor necrosis factor superfamily cytokine production	5	0.13	0.91
	GOTERM_BP_FAT	tumor necrosis factor superfamily cytokine production	7	0.15	0.91
	GOTERM_BP_FAT	regulation of tumor necrosis factor production	6	0.25	0.95
	GOTERM_BP_FAT	regulation of tumor necrosis factor superfamily cytokine production	6	0.27	0.96
	GOTERM_BP_FAT	tumor necrosis factor production	5	0.41	0.98
Annotation Cluster 73		Enrichment Score: 0.7	Count	P_Value	Benjamini
	GOTERM_BP_FAT	nuclear import	15	0.1	0.88
	GOTERM_BP_FAT	protein import	15	0.17	0.93
	GOTERM_BP_FAT	protein import into nucleus	13	0.19	0.94
	GOTERM_BP_FAT	protein targeting to nucleus	13	0.19	0.94
	GOTERM_BP_FAT	single-organism nuclear import	13	0.19	0.94
	GOTERM_BP_FAT	protein localization to nucleus	13	0.51	0.99
Annotation Cluster 74		Enrichment Score: 0.69	Count	P_Value	Benjamini
	GOTERM_BP_FAT	positive regulation of cellular metabolic process	101	0.17	0.93
	GOTERM_BP_FAT	positive regulation of macromolecule metabolic process	101	0.18	0.94
	GOTERM_BP_FAT	positive regulation of metabolic process	105	0.26	0.96
Annotation Cluster 75		Enrichment Score: 0.68	Count	P_Value	Benjamini
	GOTERM_BP_FAT	nucleobase-containing small molecule metabolic process	30	0.14	0.91
	GOTERM_BP_FAT	ribonucleotide metabolic process	23	0.14	0.91
	GOTERM_BP_FAT	ribose phosphate metabolic process	23	0.17	0.93
	GOTERM_BP_FAT	purine-containing compound metabolic process	23	0.23	0.95
	GOTERM_BP_FAT	purine ribonucleotide metabolic process	21	0.24	0.95
	GOTERM_BP_FAT	nucleotide metabolic process	26	0.24	0.95
	GOTERM_BP_FAT	nucleoside phosphate metabolic process	26	0.26	0.96
	GOTERM_BP_FAT	purine nucleotide metabolic process	21	0.31	0.97
Annotation Cluster 76		Enrichment Score: 0.68	Count	P_Value	Benjamini
	GOTERM_BP_FAT	transforming growth factor beta receptor signaling pathway	9	0.14	0.91
	GOTERM_BP_FAT	cellular response to transforming growth factor beta stimulus	10	0.25	0.95
	GOTERM_BP_FAT	response to transforming growth factor beta	10	0.26	0.96
Annotation Cluster 77		Enrichment Score: 0.67	Count	P_Value	Benjamini
	GOTERM_BP_FAT	positive regulation of hemostasis	3	0.19	0.94
	GOTERM_BP_FAT	positive regulation of blood coagulation	3	0.19	0.94
	GOTERM_BP_FAT	positive regulation of coagulation	3	0.2	0.94
	GOTERM_BP_FAT	positive regulation of wound healing	4	0.22	0.94
	GOTERM_BP_FAT	positive regulation of response to wounding	4	0.27	0.96
Annotation Cluster 78		Enrichment Score: 0.67	Count	P_Value	Benjamini
	GOTERM_BP_FAT	mitotic spindle assembly	4	0.17	0.93
	GOTERM_BP_FAT	microtubule cytoskeleton organization involved in mitosis	4	0.18	0.93
	GOTERM_BP_FAT	spindle assembly	5	0.33	0.97
Annotation Cluster 79		Enrichment Score: 0.67	Count	P_Value	Benjamini
	GOTERM_CC_FAT	integral component of mitochondrial membrane	5	0.12	0.81
	GOTERM_CC_FAT	intrinsic component of mitochondrial membrane	5	0.13	0.82
	GOTERM_CC_FAT	integral component of organelle membrane	6	0.63	0.98
Annotation Cluster 80		Enrichment Score: 0.67	Count	P_Value	Benjamini
	GOTERM_BP_FAT	nucleobase-containing compound transport	11	0.14	0.91
	GOTERM_BP_FAT	mRNA transport	8	0.19	0.94
	GOTERM_BP_FAT	nucleic acid transport	9	0.21	0.94
	GOTERM_BP_FAT	RNA transport	9	0.21	0.94
	GOTERM_BP_FAT	establishment of RNA localization	9	0.22	0.94
	GOTERM_BP_FAT	RNA localization	9	0.37	0.97
Annotation Cluster 81		Enrichment Score: 0.66	Count	P_Value	Benjamini
	GOTERM_BP_FAT	cellular response to glucose starvation	5	0.013	0.56
	GOTERM_BP_FAT	cellular response to starvation	6	0.31	0.97
	GOTERM_BP_FAT	cellular response to extracellular stimulus	8	0.4	0.98
	GOTERM_BP_FAT	response to starvation	6	0.55	0.99
	GOTERM_BP_FAT	cellular response to nutrient levels	6	0.58	0.99
Annotation Cluster 82		Enrichment Score: 0.65	Count	P_Value	Benjamini
	GOTERM_BP_FAT	carboxylic acid metabolic process	32	0.2	0.94
	GOTERM_BP_FAT	oxoacid metabolic process	32	0.21	0.94
	GOTERM_BP_FAT	organic acid metabolic process	34	0.25	0.96
Annotation Cluster 83		Enrichment Score: 0.65	Count	P_Value	Benjamini
	GOTERM_CC_FAT	microbody membrane	5	0.12	0.81
	GOTERM_CC_FAT	peroxisomal membrane	5	0.12	0.81
	GOTERM_CC_FAT	microbody part	6	0.2	0.88
	GOTERM_CC_FAT	peroxisomal part	6	0.2	0.88
	GOTERM_CC_FAT	microbody	6	0.47	0.95
	GOTERM_CC_FAT	peroxisome	6	0.47	0.95
Annotation Cluster 84		Enrichment Score: 0.65	Count	P_Value	Benjamini
	GOTERM_BP_FAT	sister chromatid segregation	11	0.19	0.93
	GOTERM_BP_FAT	nuclear chromosome segregation	13	0.21	0.94
	GOTERM_BP_FAT	chromosome segregation	14	0.28	0.96
Annotation Cluster 85		Enrichment Score: 0.64	Count	P_Value	Benjamini
	GOTERM_BP_FAT	antigen processing and presentation of exogenous peptide antigen	9	0.15	0.92
	GOTERM_BP_FAT	antigen processing and presentation of exogenous antigen	9	0.18	0.93
	GOTERM_BP_FAT	antigen processing and presentation of peptide antigen	9	0.22	0.94
	GOTERM_BP_FAT	antigen processing and presentation	9	0.45	0.98
Annotation Cluster 86		Enrichment Score: 0.64	Count	P_Value	Benjamini
	GOTERM_BP_FAT	cellular protein complex disassembly	10	0.18	0.93
	GOTERM_BP_FAT	macromolecular complex disassembly	12	0.23	0.95
	GOTERM_BP_FAT	protein complex disassembly	11	0.29	0.96
Annotation Cluster 87		Enrichment Score: 0.64	Count	P_Value	Benjamini
	GOTERM_BP_FAT	negative regulation of steroid biosynthetic process	3	0.16	0.92
	GOTERM_BP_FAT	negative regulation of steroid metabolic process	3	0.18	0.93
	GOTERM_BP_FAT	regulation of steroid biosynthetic process	4	0.22	0.95
	GOTERM_BP_FAT	regulation of steroid metabolic process	4	0.44	0.98
Annotation Cluster 88		Enrichment Score: 0.62	Count	P_Value	Benjamini
	GOTERM_BP_FAT	programmed cell death	67	0.2	0.94
	GOTERM_BP_FAT	apoptotic process	63	0.22	0.95
	GOTERM_BP_FAT	cell death	68	0.31	0.97
Annotation Cluster 89		Enrichment Score: 0.62	Count	P_Value	Benjamini
	GOTERM_MF_FAT	nucleoside phosphate binding	86	0.19	0.97
	GOTERM_MF_FAT	nucleotide binding	86	0.19	0.97
	GOTERM_MF_FAT	small molecule binding	90	0.27	0.98
	GOTERM_MF_FAT	purine nucleotide binding	66	0.34	0.98
Annotation Cluster 90		Enrichment Score: 0.61	Count	P_Value	Benjamini
	GOTERM_BP_FAT	NF-kappaB import into nucleus	4	0.16	0.92
	GOTERM_BP_FAT	regulation of NF-kappaB import into nucleus	4	0.18	0.93
	GOTERM_BP_FAT	regulation of transcription factor import into nucleus	5	0.34	0.97
	GOTERM_BP_FAT	transcription factor import into nucleus	5	0.35	0.97
Annotation Cluster 91		Enrichment Score: 0.61	Count	P_Value	Benjamini
	GOTERM_BP_FAT	positive regulation of protein targeting to mitochondrion	6	0.15	0.91
	GOTERM_BP_FAT	regulation of protein targeting to mitochondrion	6	0.21	0.94
	GOTERM_BP_FAT	protein targeting to mitochondrion	6	0.49	0.99
Annotation Cluster 92		Enrichment Score: 0.61	Count	P_Value	Benjamini
	GOTERM_BP_FAT	regulation of protein depolymerization	5	0.19	0.94
	GOTERM_BP_FAT	regulation of actin filament depolymerization	4	0.2	0.94
	GOTERM_BP_FAT	actin filament depolymerization	4	0.23	0.95
	GOTERM_BP_FAT	regulation of protein complex disassembly	5	0.29	0.96
	GOTERM_BP_FAT	protein depolymerization	5	0.36	0.97
Annotation Cluster 93		Enrichment Score: 0.6	Count	P_Value	Benjamini
	GOTERM_CC_FAT	cytoplasmic vesicle membrane	21	0.2	0.88
	GOTERM_CC_FAT	vesicle membrane	21	0.24	0.89
	GOTERM_CC_FAT	cytoplasmic vesicle part	24	0.31	0.9
Annotation Cluster 94		Enrichment Score: 0.6	Count	P_Value	Benjamini
	GOTERM_MF_FAT	oxidoreductase activity, acting on NAD(P)H, quinone or similar compound as acceptor	5	0.14	0.97
	GOTERM_MF_FAT	NADH dehydrogenase (quinone) activity	4	0.2	0.97
	GOTERM_MF_FAT	NADH dehydrogenase activity	4	0.2	0.97
	GOTERM_MF_FAT	NADH dehydrogenase (ubiquinone) activity	4	0.2	0.97
	GOTERM_CC_FAT	NADH dehydrogenase complex	4	0.22	0.89
	GOTERM_CC_FAT	respiratory chain complex I	4	0.22	0.89
	GOTERM_CC_FAT	mitochondrial respiratory chain complex I	4	0.22	0.89
	GOTERM_BP_FAT	mitochondrial electron transport, NADH to ubiquinone	4	0.24	0.95
	GOTERM_BP_FAT	mitochondrial respiratory chain complex I assembly	4	0.33	0.97
	GOTERM_BP_FAT	NADH dehydrogenase complex assembly	4	0.33	0.97
	GOTERM_BP_FAT	mitochondrial respiratory chain complex I biogenesis	4	0.33	0.97
	GOTERM_BP_FAT	mitochondrial respiratory chain complex assembly	4	0.56	0.99
Annotation Cluster 95		Enrichment Score: 0.6	Count	P_Value	Benjamini
	GOTERM_BP_FAT	hematopoietic or lymphoid organ development	30	0.23	0.95
	GOTERM_BP_FAT	immune system development	31	0.26	0.96
	GOTERM_BP_FAT	hemopoiesis	28	0.27	0.96
Annotation Cluster 96		Enrichment Score: 0.58	Count	P_Value	Benjamini
	GOTERM_BP_FAT	nucleosome organization	9	0.21	0.95
	GOTERM_BP_FAT	DNA packaging	10	0.22	0.94
	GOTERM_BP_FAT	chromatin assembly or disassembly	9	0.27	0.96
	GOTERM_BP_FAT	chromatin assembly	8	0.29	0.96
	GOTERM_BP_FAT	nucleosome assembly	7	0.36	0.97
Annotation Cluster 97		Enrichment Score: 0.57	Count	P_Value	Benjamini
	GOTERM_BP_FAT	RNA splicing, via transesterification reactions with bulged adenosine as nucleophile	13	0.26	0.96
	GOTERM_BP_FAT	mRNA splicing, via spliceosome	13	0.26	0.96
	GOTERM_BP_FAT	RNA splicing, via transesterification reactions	13	0.26	0.96
	GOTERM_BP_FAT	RNA splicing	16	0.31	0.96
Annotation Cluster 98		Enrichment Score: 0.56	Count	P_Value	Benjamini
	GOTERM_BP_FAT	actin polymerization or depolymerization	10	0.16	0.92
	GOTERM_BP_FAT	regulation of actin polymerization or depolymerization	9	0.18	0.93
	GOTERM_BP_FAT	regulation of actin filament length	9	0.19	0.93
	GOTERM_BP_FAT	regulation of actin filament-based process	12	0.52	0.99
	GOTERM_BP_FAT	regulation of actin cytoskeleton organization	10	0.61	0.99
Annotation Cluster 99		Enrichment Score: 0.56	Count	P_Value	Benjamini
	GOTERM_BP_FAT	cytoplasmic pattern recognition receptor signaling pathway	4	0.25	0.95
	GOTERM_BP_FAT	nucleotide-binding oligomerization domain containing signaling pathway	3	0.29	0.96
	GOTERM_BP_FAT	nucleotide-binding domain, leucine rich repeat containing receptor signaling pathway	3	0.3	0.96
Annotation Cluster 100		Enrichment Score: 0.55	Count	P_Value	Benjamini
	GOTERM_BP_FAT	development of primary male sexual characteristics	9	0.072	0.85
	GOTERM_BP_FAT	male gonad development	9	0.072	0.85
	GOTERM_BP_FAT	male sex differentiation	9	0.14	0.91
	GOTERM_BP_FAT	gonad development	10	0.25	0.95
	GOTERM_BP_FAT	development of primary sexual characteristics	10	0.27	0.96
	GOTERM_BP_FAT	sex differentiation	10	0.5	0.99
	GOTERM_BP_FAT	reproductive structure development	13	0.7	1
	GOTERM_BP_FAT	reproductive system development	13	0.71	1
	GOTERM_BP_FAT	developmental process involved in reproduction	16	0.92	1
Annotation Cluster 101		Enrichment Score: 0.54	Count	P_Value	Benjamini
	GOTERM_BP_FAT	steroid hormone mediated signaling pathway	9	0.22	0.95
	GOTERM_BP_FAT	cellular response to steroid hormone stimulus	11	0.25	0.96
	GOTERM_BP_FAT	hormone-mediated signaling pathway	9	0.42	0.98
Annotation Cluster 102		Enrichment Score: 0.54	Count	P_Value	Benjamini
	GOTERM_BP_FAT	zinc II ion transmembrane transport	3	0.17	0.93
	GOTERM_MF_FAT	zinc ion transmembrane transporter activity	3	0.17	0.97
	GOTERM_BP_FAT	zinc II ion transport	3	0.2	0.94
	GOTERM_MF_FAT	transition metal ion transmembrane transporter activity	3	0.39	0.99
	GOTERM_BP_FAT	transition metal ion transport	3	0.88	1
Annotation Cluster 103		Enrichment Score: 0.53	Count	P_Value	Benjamini
	GOTERM_BP_FAT	regulation of blood coagulation	5	0.28	0.96
	GOTERM_BP_FAT	regulation of hemostasis	5	0.28	0.96
	GOTERM_BP_FAT	regulation of coagulation	5	0.32	0.97
Annotation Cluster 104		Enrichment Score: 0.53	Count	P_Value	Benjamini
	GOTERM_MF_FAT	phosphotransferase activity, phosphate group as acceptor	4	0.16	0.97
	GOTERM_BP_FAT	nucleotide phosphorylation	5	0.33	0.97
	GOTERM_BP_FAT	nucleoside diphosphate metabolic process	5	0.49	0.99
Annotation Cluster 105		Enrichment Score: 0.52	Count	P_Value	Benjamini
	GOTERM_MF_FAT	antioxidant activity	5	0.27	0.98
	GOTERM_BP_FAT	cellular oxidant detoxification	5	0.29	0.96
	GOTERM_BP_FAT	cellular detoxification	5	0.31	0.96
	GOTERM_BP_FAT	detoxification	5	0.34	0.97
Annotation Cluster 106		Enrichment Score: 0.52	Count	P_Value	Benjamini
	GOTERM_BP_FAT	RNA catabolic process	11	0.28	0.96
	GOTERM_BP_FAT	mRNA catabolic process	10	0.28	0.96
	GOTERM_BP_FAT	nuclear-transcribed mRNA catabolic process	9	0.34	0.97
Annotation Cluster 107		Enrichment Score: 0.52	Count	P_Value	Benjamini
	GOTERM_BP_FAT	cellular respiration	10	0.11	0.89
	GOTERM_BP_FAT	energy derivation by oxidation of organic compounds	11	0.37	0.98
	GOTERM_BP_FAT	generation of precursor metabolites and energy	12	0.68	1
Annotation Cluster 108		Enrichment Score: 0.52	Count	P_Value	Benjamini
	GOTERM_BP_FAT	glycosylation	13	0.22	0.95
	GOTERM_BP_FAT	macromolecule glycosylation	12	0.29	0.96
	GOTERM_BP_FAT	protein glycosylation	12	0.29	0.96
	GOTERM_BP_FAT	glycoprotein metabolic process	16	0.3	0.96
	GOTERM_BP_FAT	glycoprotein biosynthetic process	13	0.47	0.98
Annotation Cluster 109		Enrichment Score: 0.51	Count	P_Value	Benjamini
	GOTERM_BP_FAT	regulation of cardiac muscle cell apoptotic process	3	0.2	0.94
	GOTERM_BP_FAT	cardiac muscle cell apoptotic process	3	0.24	0.95
	GOTERM_BP_FAT	regulation of striated muscle cell apoptotic process	3	0.24	0.95
	GOTERM_BP_FAT	striated muscle cell apoptotic process	3	0.3	0.96
	GOTERM_BP_FAT	regulation of muscle cell apoptotic process	3	0.48	0.99
	GOTERM_BP_FAT	muscle cell apoptotic process	3	0.54	0.99
Annotation Cluster 110		Enrichment Score: 0.5	Count	P_Value	Benjamini
	GOTERM_CC_FAT	cell projection cytoplasm	4	0.28	0.9
	GOTERM_CC_FAT	axon cytoplasm	3	0.33	0.91
	GOTERM_BP_FAT	axo-dendritic transport	3	0.36	0.97
Annotation Cluster 111		Enrichment Score: 0.49	Count	P_Value	Benjamini
	GOTERM_BP_FAT	ribonucleotide biosynthetic process	12	0.21	0.94
	GOTERM_BP_FAT	ribose phosphate biosynthetic process	12	0.22	0.95
	GOTERM_BP_FAT	nucleotide biosynthetic process	13	0.31	0.97
	GOTERM_BP_FAT	nucleoside phosphate biosynthetic process	13	0.32	0.97
	GOTERM_BP_FAT	purine ribonucleotide biosynthetic process	10	0.39	0.98
	GOTERM_BP_FAT	purine nucleotide biosynthetic process	10	0.42	0.98
	GOTERM_BP_FAT	purine-containing compound biosynthetic process	10	0.47	0.99
Annotation Cluster 112		Enrichment Score: 0.49	Count	P_Value	Benjamini
	GOTERM_BP_FAT	peptide biosynthetic process	26	0.24	0.95
	GOTERM_BP_FAT	amide biosynthetic process	28	0.27	0.96
	GOTERM_BP_FAT	translation	24	0.32	0.97
	GOTERM_BP_FAT	peptide metabolic process	29	0.38	0.98
	GOTERM_BP_FAT	cellular amide metabolic process	34	0.44	0.98
Annotation Cluster 113		Enrichment Score: 0.49	Count	P_Value	Benjamini
	GOTERM_BP_FAT	aspartate family amino acid biosynthetic process	3	0.21	0.94
	GOTERM_BP_FAT	cellular amino acid biosynthetic process	4	0.39	0.98
	GOTERM_BP_FAT	alpha-amino acid biosynthetic process	4	0.4	0.98
Annotation Cluster 114		Enrichment Score: 0.49	Count	P_Value	Benjamini
	GOTERM_BP_FAT	negative regulation of oxidative stress-induced intrinsic apoptotic signaling pathway	3	0.15	0.91
	GOTERM_BP_FAT	regulation of oxidative stress-induced intrinsic apoptotic signaling pathway	3	0.25	0.96
	GOTERM_BP_FAT	negative regulation of oxidative stress-induced cell death	3	0.31	0.97
	GOTERM_BP_FAT	negative regulation of response to oxidative stress	3	0.31	0.97
	GOTERM_BP_FAT	negative regulation of cellular response to oxidative stress	3	0.31	0.97
	GOTERM_BP_FAT	regulation of response to oxidative stress	4	0.38	0.98
	GOTERM_BP_FAT	regulation of oxidative stress-induced cell death	3	0.51	0.99
	GOTERM_BP_FAT	regulation of cellular response to oxidative stress	3	0.61	0.99
Annotation Cluster 115		Enrichment Score: 0.48	Count	P_Value	Benjamini
	GOTERM_BP_FAT	negative regulation of signal transduction	40	0.26	0.96
	GOTERM_BP_FAT	negative regulation of response to stimulus	48	0.33	0.97
	GOTERM_BP_FAT	negative regulation of signaling	42	0.35	0.97
	GOTERM_BP_FAT	negative regulation of cell communication	41	0.4	0.98
Annotation Cluster 116		Enrichment Score: 0.47	Count	P_Value	Benjamini
	GOTERM_BP_FAT	protein targeting to vacuole	3	0.27	0.96
	GOTERM_BP_FAT	establishment of protein localization to vacuole	3	0.29	0.96
	GOTERM_BP_FAT	protein localization to vacuole	3	0.49	0.99
Annotation Cluster 117		Enrichment Score: 0.47	Count	P_Value	Benjamini
	GOTERM_BP_FAT	regulation of cell activation	20	0.26	0.96
	GOTERM_BP_FAT	regulation of leukocyte activation	18	0.34	0.97
	GOTERM_BP_FAT	regulation of lymphocyte activation	15	0.45	0.98
Annotation Cluster 118		Enrichment Score: 0.47	Count	P_Value	Benjamini
	GOTERM_BP_FAT	negative regulation of ion transmembrane transporter activity	4	0.27	0.96
	GOTERM_BP_FAT	negative regulation of cation channel activity	3	0.3	0.96
	GOTERM_BP_FAT	negative regulation of cation transmembrane transport	4	0.31	0.97
	GOTERM_BP_FAT	negative regulation of transporter activity	4	0.34	0.97
	GOTERM_BP_FAT	negative regulation of ion transmembrane transport	4	0.41	0.98
	GOTERM_BP_FAT	negative regulation of transmembrane transport	4	0.46	0.98
Annotation Cluster 119		Enrichment Score: 0.46	Count	P_Value	Benjamini
	GOTERM_BP_FAT	mitotic nuclear division	18	0.23	0.95
	GOTERM_BP_FAT	nuclear division	21	0.4	0.98
	GOTERM_BP_FAT	organelle fission	22	0.45	0.98
Annotation Cluster 120		Enrichment Score: 0.46	Count	P_Value	Benjamini
	GOTERM_BP_FAT	regulation of mast cell activation	4	0.13	0.9
	GOTERM_BP_FAT	regulation of leukocyte degranulation	4	0.15	0.91
	GOTERM_BP_FAT	lysosome localization	4	0.27	0.96
	GOTERM_BP_FAT	regulation of mast cell degranulation	3	0.27	0.96
	GOTERM_BP_FAT	regulation of mast cell activation involved in immune response	3	0.27	0.96
	GOTERM_BP_FAT	leukocyte degranulation	4	0.36	0.97
	GOTERM_BP_FAT	mast cell degranulation	3	0.37	0.97
	GOTERM_BP_FAT	regulation of myeloid leukocyte mediated immunity	3	0.38	0.98
	GOTERM_BP_FAT	mast cell mediated immunity	3	0.39	0.98
	GOTERM_BP_FAT	mast cell activation involved in immune response	3	0.45	0.98
	GOTERM_BP_FAT	myeloid leukocyte mediated immunity	4	0.47	0.98
	GOTERM_BP_FAT	mast cell activation	3	0.54	0.99
	GOTERM_BP_FAT	regulation of regulated secretory pathway	5	0.54	0.99
	GOTERM_BP_FAT	regulation of exocytosis	5	0.82	1
Annotation Cluster 121		Enrichment Score: 0.44	Count	P_Value	Benjamini
	GOTERM_BP_FAT	modification-dependent macromolecule catabolic process	23	0.28	0.96
	GOTERM_BP_FAT	ubiquitin-dependent protein catabolic process	22	0.31	0.97
	GOTERM_BP_FAT	modification-dependent protein catabolic process	22	0.34	0.97
	GOTERM_BP_FAT	proteolysis involved in cellular protein catabolic process	24	0.36	0.97
	GOTERM_BP_FAT	protein catabolic process	28	0.45	0.98
	GOTERM_BP_FAT	cellular protein catabolic process	24	0.46	0.98
Annotation Cluster 122		Enrichment Score: 0.44	Count	P_Value	Benjamini
	GOTERM_BP_FAT	acylglycerol metabolic process	6	0.33	0.97
	GOTERM_BP_FAT	neutral lipid metabolic process	6	0.34	0.97
	GOTERM_BP_FAT	triglyceride metabolic process	5	0.42	0.98
Annotation Cluster 123		Enrichment Score: 0.44	Count	P_Value	Benjamini
	GOTERM_BP_FAT	T cell apoptotic process	4	0.21	0.94
	GOTERM_BP_FAT	negative regulation of lymphocyte apoptotic process	3	0.24	0.95
	GOTERM_BP_FAT	regulation of lymphocyte apoptotic process	4	0.29	0.96
	GOTERM_BP_FAT	lymphocyte apoptotic process	4	0.41	0.98
	GOTERM_BP_FAT	negative regulation of leukocyte apoptotic process	3	0.43	0.98
	GOTERM_BP_FAT	regulation of leukocyte apoptotic process	4	0.5	0.99
	GOTERM_BP_FAT	leukocyte apoptotic process	4	0.64	1
Annotation Cluster 124		Enrichment Score: 0.44	Count	P_Value	Benjamini
	GOTERM_BP_FAT	error-prone translesion synthesis	3	0.12	0.9
	GOTERM_BP_FAT	translesion synthesis	3	0.38	0.98
	GOTERM_BP_FAT	postreplication repair	3	0.53	0.99
	GOTERM_BP_FAT	DNA synthesis involved in DNA repair	3	0.69	1
Annotation Cluster 125		Enrichment Score: 0.44	Count	P_Value	Benjamini
	GOTERM_BP_FAT	mitochondrial translational elongation	5	0.29	0.96
	GOTERM_BP_FAT	mitochondrial translational termination	5	0.3	0.96
	GOTERM_BP_FAT	translational termination	5	0.37	0.97
	GOTERM_BP_FAT	mitochondrial translation	5	0.53	0.99
Annotation Cluster 126		Enrichment Score: 0.44	Count	P_Value	Benjamini
	GOTERM_BP_FAT	positive regulation of protein import	6	0.21	0.95
	GOTERM_BP_FAT	positive regulation of protein import into nucleus	5	0.38	0.98
	GOTERM_BP_FAT	positive regulation of protein localization to nucleus	5	0.59	0.99
Annotation Cluster 127		Enrichment Score: 0.44	Count	P_Value	Benjamini
	GOTERM_BP_FAT	response to oxygen levels	13	0.31	0.97
	GOTERM_BP_FAT	response to decreased oxygen levels	12	0.35	0.97
	GOTERM_BP_FAT	response to hypoxia	11	0.44	0.98
Annotation Cluster 128		Enrichment Score: 0.44	Count	P_Value	Benjamini
	GOTERM_CC_FAT	bicellular tight junction	6	0.32	0.91
	GOTERM_CC_FAT	occluding junction	6	0.34	0.91
	GOTERM_CC_FAT	apical junction complex	6	0.44	0.95
Annotation Cluster 129		Enrichment Score: 0.44	Count	P_Value	Benjamini
	GOTERM_BP_FAT	viral process	35	0.31	0.97
	GOTERM_BP_FAT	multi-organism cellular process	35	0.33	0.97
	GOTERM_BP_FAT	interspecies interaction between organisms	35	0.42	0.98
	GOTERM_BP_FAT	symbiosis, encompassing mutualism through parasitism	35	0.42	0.98
Annotation Cluster 130		Enrichment Score: 0.43	Count	P_Value	Benjamini
	GOTERM_BP_FAT	negative regulation of neuron apoptotic process	7	0.28	0.96
	GOTERM_BP_FAT	neuron apoptotic process	9	0.33	0.97
	GOTERM_BP_FAT	negative regulation of neuron death	8	0.34	0.97
	GOTERM_BP_FAT	regulation of neuron apoptotic process	7	0.59	0.99
Annotation Cluster 131		Enrichment Score: 0.42	Count	P_Value	Benjamini
	GOTERM_BP_FAT	T cell homeostasis	4	0.12	0.9
	GOTERM_BP_FAT	T cell differentiation in thymus	4	0.34	0.97
	GOTERM_BP_FAT	thymocyte aggregation	4	0.38	0.98
	GOTERM_BP_FAT	signal transduction in absence of ligand	3	0.7	1
	GOTERM_BP_FAT	extrinsic apoptotic signaling pathway in absence of ligand	3	0.7	1
Annotation Cluster 132		Enrichment Score: 0.42	Count	P_Value	Benjamini
	GOTERM_BP_FAT	positive regulation of cellular protein metabolic process	50	0.32	0.97
	GOTERM_BP_FAT	positive regulation of protein metabolic process	52	0.38	0.98
	GOTERM_BP_FAT	positive regulation of protein modification process	39	0.45	0.98
Annotation Cluster 133		Enrichment Score: 0.42	Count	P_Value	Benjamini
	GOTERM_BP_FAT	positive regulation of signal transduction	50	0.33	0.97
	GOTERM_BP_FAT	positive regulation of cell communication	53	0.4	0.98
	GOTERM_BP_FAT	positive regulation of signaling	53	0.42	0.98
Annotation Cluster 134		Enrichment Score: 0.42	Count	P_Value	Benjamini
	GOTERM_MF_FAT	adenyl nucleotide binding	55	0.29	0.98
	GOTERM_MF_FAT	ATP binding	53	0.32	0.98
	GOTERM_MF_FAT	adenyl ribonucleotide binding	54	0.33	0.98
	GOTERM_MF_FAT	purine nucleotide binding	66	0.34	0.98
	GOTERM_MF_FAT	purine ribonucleoside triphosphate binding	63	0.39	0.99
	GOTERM_MF_FAT	ribonucleotide binding	65	0.39	0.99
	GOTERM_MF_FAT	ribonucleoside binding	63	0.41	0.99
	GOTERM_MF_FAT	purine nucleoside binding	63	0.41	0.99
	GOTERM_MF_FAT	purine ribonucleoside binding	63	0.42	0.99
	GOTERM_MF_FAT	purine ribonucleotide binding	64	0.42	0.99
	GOTERM_MF_FAT	nucleoside binding	63	0.43	0.99
	GOTERM_MF_FAT	carbohydrate derivative binding	74	0.49	0.99
Annotation Cluster 135		Enrichment Score: 0.41	Count	P_Value	Benjamini
	GOTERM_BP_FAT	negative regulation of cell death	32	0.37	0.97
	GOTERM_BP_FAT	negative regulation of apoptotic process	29	0.38	0.98
	GOTERM_BP_FAT	negative regulation of programmed cell death	29	0.42	0.98
Annotation Cluster 136		Enrichment Score: 0.41	Count	P_Value	Benjamini
	GOTERM_MF_FAT	exoribonuclease activity, producing 5'-phosphomonoesters	3	0.25	0.97
	GOTERM_MF_FAT	exoribonuclease activity	3	0.31	0.98
	GOTERM_BP_FAT	RNA phosphodiester bond hydrolysis, exonucleolytic	3	0.32	0.97
	GOTERM_MF_FAT	exonuclease activity, active with either ribo- or deoxyribonucleic acids and producing 5'-phosphomonoesters	3	0.48	0.99
	GOTERM_MF_FAT	exonuclease activity	3	0.76	1
Annotation Cluster 137		Enrichment Score: 0.4	Count	P_Value	Benjamini
	GOTERM_BP_FAT	negative regulation of cellular biosynthetic process	53	0.26	0.96
	GOTERM_BP_FAT	negative regulation of biosynthetic process	53	0.31	0.96
	GOTERM_BP_FAT	negative regulation of RNA biosynthetic process	42	0.35	0.97
	GOTERM_BP_FAT	negative regulation of RNA metabolic process	43	0.39	0.98
	GOTERM_BP_FAT	negative regulation of nitrogen compound metabolic process	51	0.43	0.98
	GOTERM_BP_FAT	negative regulation of macromolecule biosynthetic process	48	0.43	0.98
	GOTERM_BP_FAT	negative regulation of nucleic acid-templated transcription	40	0.45	0.98
	GOTERM_BP_FAT	negative regulation of nucleobase-containing compound metabolic process	46	0.46	0.98
	GOTERM_BP_FAT	negative regulation of transcription, DNA-templated	38	0.47	0.99
	GOTERM_BP_FAT	negative regulation of cellular macromolecule biosynthetic process	44	0.5	0.99
Annotation Cluster 138		Enrichment Score: 0.38	Count	P_Value	Benjamini
	GOTERM_BP_FAT	single organism cell adhesion	30	0.23	0.95
	GOTERM_BP_FAT	single organismal cell-cell adhesion	26	0.39	0.98
	GOTERM_BP_FAT	cell-cell adhesion	34	0.8	1
Annotation Cluster 139		Enrichment Score: 0.38	Count	P_Value	Benjamini
	GOTERM_BP_FAT	T cell aggregation	17	0.36	0.97
	GOTERM_BP_FAT	T cell activation	17	0.36	0.97
	GOTERM_BP_FAT	lymphocyte aggregation	17	0.37	0.97
	GOTERM_BP_FAT	leukocyte aggregation	17	0.4	0.98
	GOTERM_BP_FAT	leukocyte cell-cell adhesion	18	0.41	0.98
	GOTERM_BP_FAT	lymphocyte activation	20	0.68	1
Annotation Cluster 140		Enrichment Score: 0.38	Count	P_Value	Benjamini
	GOTERM_BP_FAT	modification by host of symbiont morphology or physiology	4	0.27	0.96
	GOTERM_BP_FAT	interaction with symbiont	4	0.29	0.96
	GOTERM_BP_FAT	modification of morphology or physiology of other organism involved in symbiotic interaction	4	0.58	0.99
	GOTERM_BP_FAT	modification of morphology or physiology of other organism	4	0.7	1
Annotation Cluster 141		Enrichment Score: 0.38	Count	P_Value	Benjamini
	GOTERM_BP_FAT	regulation of apoptotic process	48	0.4	0.98
	GOTERM_BP_FAT	regulation of programmed cell death	48	0.43	0.98
	GOTERM_BP_FAT	regulation of cell death	51	0.44	0.98
Annotation Cluster 142		Enrichment Score: 0.38	Count	P_Value	Benjamini
	GOTERM_BP_FAT	nucleotide catabolic process	4	0.37	0.97
	GOTERM_BP_FAT	nucleoside phosphate catabolic process	4	0.43	0.98
	GOTERM_BP_FAT	purine nucleotide catabolic process	3	0.47	0.99
Annotation Cluster 143		Enrichment Score: 0.37	Count	P_Value	Benjamini
	GOTERM_BP_FAT	regulation of transporter activity	9	0.33	0.97
	GOTERM_BP_FAT	regulation of transmembrane transporter activity	8	0.41	0.98
	GOTERM_BP_FAT	regulation of ion transmembrane transporter activity	7	0.55	0.99
Annotation Cluster 144		Enrichment Score: 0.37	Count	P_Value	Benjamini
	GOTERM_BP_FAT	negative regulation of T cell activation	5	0.32	0.97
	GOTERM_BP_FAT	negative regulation of lymphocyte activation	6	0.36	0.97
	GOTERM_BP_FAT	negative regulation of leukocyte activation	6	0.48	0.99
	GOTERM_BP_FAT	negative regulation of cell activation	6	0.58	0.99
Annotation Cluster 145		Enrichment Score: 0.37	Count	P_Value	Benjamini
	GOTERM_BP_FAT	snRNA transcription	4	0.39	0.98
	GOTERM_BP_FAT	snRNA transcription from RNA polymerase II promoter	4	0.39	0.98
	GOTERM_BP_FAT	snRNA metabolic process	4	0.51	0.99
Annotation Cluster 146		Enrichment Score: 0.36	Count	P_Value	Benjamini
	GOTERM_CC_FAT	intraciliary transport particle	3	0.28	0.9
	GOTERM_CC_FAT	ciliary tip	3	0.43	0.95
	GOTERM_BP_FAT	smoothened signaling pathway	4	0.69	1
Annotation Cluster 147		Enrichment Score: 0.36	Count	P_Value	Benjamini
	GOTERM_BP_FAT	positive regulation of protein secretion	10	0.25	0.96
	GOTERM_BP_FAT	positive regulation of secretion by cell	13	0.36	0.97
	GOTERM_BP_FAT	positive regulation of secretion	13	0.48	0.99
	GOTERM_BP_FAT	regulation of secretion by cell	17	0.86	1
Annotation Cluster 148		Enrichment Score: 0.35	Count	P_Value	Benjamini
	GOTERM_BP_FAT	histone H3-K4 trimethylation	3	0.082	0.86
	GOTERM_BP_FAT	peptidyl-lysine trimethylation	3	0.3	0.96
	GOTERM_BP_FAT	histone H3-K4 methylation	3	0.45	0.98
	GOTERM_BP_FAT	histone lysine methylation	3	0.84	1
	GOTERM_BP_FAT	peptidyl-lysine methylation	3	0.88	1
	GOTERM_BP_FAT	histone methylation	3	0.93	1
Annotation Cluster 149		Enrichment Score: 0.35	Count	P_Value	Benjamini
	GOTERM_BP_FAT	hemostasis	14	0.37	0.97
	GOTERM_BP_FAT	blood coagulation	13	0.42	0.98
	GOTERM_BP_FAT	coagulation	13	0.48	0.99
	GOTERM_BP_FAT	regulation of body fluid levels	17	0.55	0.99
Annotation Cluster 150		Enrichment Score: 0.33	Count	P_Value	Benjamini
	GOTERM_BP_FAT	negative regulation of TOR signaling	3	0.32	0.97
	GOTERM_BP_FAT	TOR signaling	4	0.46	0.98
	GOTERM_BP_FAT	regulation of TOR signaling	3	0.69	1
Annotation Cluster 151		Enrichment Score: 0.33	Count	P_Value	Benjamini
	GOTERM_CC_FAT	kinetochore	6	0.45	0.95
	GOTERM_CC_FAT	condensed chromosome kinetochore	5	0.45	0.95
	GOTERM_CC_FAT	condensed chromosome, centromeric region	5	0.51	0.96
Annotation Cluster 152		Enrichment Score: 0.33	Count	P_Value	Benjamini
	GOTERM_CC_FAT	extracellular exosome	100	0.27	0.9
	GOTERM_CC_FAT	extracellular organelle	100	0.29	0.9
	GOTERM_CC_FAT	extracellular vesicle	100	0.3	0.9
	GOTERM_CC_FAT	extracellular region part	112	0.97	1
	GOTERM_CC_FAT	extracellular region	118	1	1
Annotation Cluster 153		Enrichment Score: 0.31	Count	P_Value	Benjamini
	GOTERM_BP_FAT	positive regulation of phosphatase activity	3	0.23	0.95
	GOTERM_BP_FAT	positive regulation of dephosphorylation	3	0.45	0.98
	GOTERM_BP_FAT	regulation of phosphatase activity	4	0.69	1
	GOTERM_BP_FAT	regulation of dephosphorylation	4	0.85	1
Annotation Cluster 154		Enrichment Score: 0.3	Count	P_Value	Benjamini
	GOTERM_BP_FAT	negative regulation of endopeptidase activity	10	0.34	0.97
	GOTERM_BP_FAT	negative regulation of peptidase activity	10	0.4	0.98
	GOTERM_BP_FAT	negative regulation of hydrolase activity	13	0.64	1
	GOTERM_BP_FAT	negative regulation of proteolysis	10	0.69	1
Annotation Cluster 155		Enrichment Score: 0.3	Count	P_Value	Benjamini
	GOTERM_BP_FAT	regulation of leukocyte cell-cell adhesion	12	0.43	0.98
	GOTERM_BP_FAT	regulation of T cell activation	11	0.5	0.99
	GOTERM_BP_FAT	regulation of cell-cell adhesion	13	0.59	0.99
Annotation Cluster 156		Enrichment Score: 0.3	Count	P_Value	Benjamini
	GOTERM_BP_FAT	heart looping	4	0.31	0.97
	GOTERM_BP_FAT	determination of heart left/right asymmetry	4	0.36	0.97
	GOTERM_BP_FAT	embryonic heart tube morphogenesis	4	0.37	0.97
	GOTERM_BP_FAT	embryonic heart tube development	4	0.45	0.98
	GOTERM_BP_FAT	determination of left/right symmetry	4	0.72	1
	GOTERM_BP_FAT	determination of bilateral symmetry	4	0.77	1
	GOTERM_BP_FAT	specification of symmetry	4	0.77	1
Annotation Cluster 157		Enrichment Score: 0.3	Count	P_Value	Benjamini
	GOTERM_BP_FAT	negative regulation of cellular component movement	10	0.45	0.98
	GOTERM_BP_FAT	negative regulation of cell motility	9	0.45	0.98
	GOTERM_BP_FAT	negative regulation of cell migration	8	0.54	0.99
	GOTERM_BP_FAT	negative regulation of locomotion	9	0.59	0.99
Annotation Cluster 158		Enrichment Score: 0.29	Count	P_Value	Benjamini
	GOTERM_CC_FAT	viral capsid	3	0.42	0.94
	GOTERM_CC_FAT	virion	3	0.56	0.97
	GOTERM_CC_FAT	virion part	3	0.56	0.97
Annotation Cluster 159		Enrichment Score: 0.29	Count	P_Value	Benjamini
	GOTERM_BP_FAT	ribonucleoside triphosphate biosynthetic process	4	0.37	0.98
	GOTERM_BP_FAT	purine ribonucleoside triphosphate biosynthetic process	3	0.6	0.99
	GOTERM_BP_FAT	purine nucleoside triphosphate biosynthetic process	3	0.61	0.99
Annotation Cluster 160		Enrichment Score: 0.29	Count	P_Value	Benjamini
	GOTERM_MF_FAT	double-stranded DNA binding	29	0.37	0.99
	GOTERM_MF_FAT	transcription regulatory region sequence-specific DNA binding	25	0.4	0.99
	GOTERM_MF_FAT	sequence-specific double-stranded DNA binding	25	0.49	0.99
	GOTERM_MF_FAT	RNA polymerase II regulatory region sequence-specific DNA binding	20	0.58	0.99
	GOTERM_MF_FAT	transcription regulatory region DNA binding	28	0.58	0.99
	GOTERM_MF_FAT	RNA polymerase II regulatory region DNA binding	20	0.59	0.99
	GOTERM_MF_FAT	regulatory region DNA binding	28	0.59	0.99
	GOTERM_MF_FAT	regulatory region nucleic acid binding	28	0.59	0.99
Annotation Cluster 161		Enrichment Score: 0.29	Count	P_Value	Benjamini
	GOTERM_BP_FAT	T-helper cell differentiation	3	0.45	0.98
	GOTERM_BP_FAT	CD4-positive, alpha-beta T cell differentiation involved in immune response	3	0.47	0.99
	GOTERM_BP_FAT	alpha-beta T cell differentiation involved in immune response	3	0.48	0.99
	GOTERM_BP_FAT	alpha-beta T cell activation involved in immune response	3	0.48	0.99
	GOTERM_BP_FAT	alpha-beta T cell differentiation	4	0.53	0.99
	GOTERM_BP_FAT	T cell differentiation involved in immune response	3	0.54	0.99
	GOTERM_BP_FAT	CD4-positive, alpha-beta T cell differentiation	3	0.57	0.99
	GOTERM_BP_FAT	CD4-positive, alpha-beta T cell activation	3	0.62	0.99
Annotation Cluster 162		Enrichment Score: 0.28	Count	P_Value	Benjamini
	GOTERM_BP_FAT	regulation of striated muscle tissue development	5	0.51	0.99
	GOTERM_BP_FAT	regulation of muscle organ development	5	0.53	0.99
	GOTERM_BP_FAT	regulation of muscle tissue development	5	0.53	0.99
Annotation Cluster 163		Enrichment Score: 0.27	Count	P_Value	Benjamini
	GOTERM_BP_FAT	activation of protein kinase activity	13	0.25	0.95
	GOTERM_BP_FAT	regulation of MAP kinase activity	12	0.48	0.99
	GOTERM_BP_FAT	positive regulation of protein kinase activity	15	0.65	1
	GOTERM_BP_FAT	positive regulation of kinase activity	16	0.66	1
	GOTERM_BP_FAT	regulation of protein serine/threonine kinase activity	13	0.84	1
Annotation Cluster 164		Enrichment Score: 0.27	Count	P_Value	Benjamini
	GOTERM_BP_FAT	Wnt signaling pathway, planar cell polarity pathway	5	0.45	0.98
	GOTERM_BP_FAT	regulation of establishment of planar polarity	5	0.47	0.99
	GOTERM_BP_FAT	establishment of planar polarity	5	0.55	0.99
	GOTERM_BP_FAT	establishment of tissue polarity	5	0.55	0.99
	GOTERM_BP_FAT	non-canonical Wnt signaling pathway	6	0.56	0.99
	GOTERM_BP_FAT	positive regulation of protein ubiquitination involved in ubiquitin-dependent protein catabolic process	4	0.56	0.99
	GOTERM_BP_FAT	morphogenesis of a polarized epithelium	5	0.63	1
Annotation Cluster 165		Enrichment Score: 0.27	Count	P_Value	Benjamini
	GOTERM_BP_FAT	stress-activated MAPK cascade	9	0.52	0.99
	GOTERM_BP_FAT	JNK cascade	7	0.54	0.99
	GOTERM_BP_FAT	stress-activated protein kinase signaling cascade	9	0.57	0.99
Annotation Cluster 166		Enrichment Score: 0.26	Count	P_Value	Benjamini
	GOTERM_BP_FAT	regulation of lymphocyte proliferation	8	0.45	0.98
	GOTERM_BP_FAT	regulation of mononuclear cell proliferation	8	0.46	0.98
	GOTERM_BP_FAT	regulation of leukocyte proliferation	8	0.51	0.99
	GOTERM_BP_FAT	lymphocyte proliferation	9	0.61	0.99
	GOTERM_BP_FAT	mononuclear cell proliferation	9	0.62	0.99
	GOTERM_BP_FAT	leukocyte proliferation	9	0.68	1
Annotation Cluster 167		Enrichment Score: 0.26	Count	P_Value	Benjamini
	GOTERM_BP_FAT	positive regulation of endothelial cell proliferation	4	0.38	0.98
	GOTERM_BP_FAT	endothelial cell proliferation	5	0.5	0.99
	GOTERM_BP_FAT	regulation of endothelial cell proliferation	4	0.63	1
	GOTERM_BP_FAT	positive regulation of epithelial cell proliferation	5	0.76	1
Annotation Cluster 168		Enrichment Score: 0.26	Count	P_Value	Benjamini
	GOTERM_BP_FAT	long-chain fatty-acyl-CoA biosynthetic process	3	0.39	0.98
	GOTERM_BP_FAT	fatty-acyl-CoA biosynthetic process	3	0.4	0.98
	GOTERM_BP_FAT	long-chain fatty-acyl-CoA metabolic process	3	0.44	0.98
	GOTERM_BP_FAT	fatty-acyl-CoA metabolic process	3	0.47	0.99
	GOTERM_BP_FAT	thioester biosynthetic process	3	0.62	0.99
	GOTERM_BP_FAT	acyl-CoA biosynthetic process	3	0.62	0.99
	GOTERM_BP_FAT	thioester metabolic process	3	0.82	1
	GOTERM_BP_FAT	acyl-CoA metabolic process	3	0.82	1
Annotation Cluster 169		Enrichment Score: 0.25	Count	P_Value	Benjamini
	GOTERM_BP_FAT	hydrogen ion transmembrane transport	5	0.49	0.99
	GOTERM_MF_FAT	hydrogen ion transmembrane transporter activity	5	0.5	0.99
	GOTERM_BP_FAT	hydrogen transport	6	0.56	0.99
	GOTERM_BP_FAT	proton transport	5	0.73	1
Annotation Cluster 170		Enrichment Score: 0.25	Count	P_Value	Benjamini
	GOTERM_BP_FAT	regulation of smooth muscle cell migration	3	0.51	0.99
	GOTERM_BP_FAT	smooth muscle cell migration	3	0.55	0.99
	GOTERM_BP_FAT	muscle cell migration	3	0.64	1
Annotation Cluster 171		Enrichment Score: 0.24	Count	P_Value	Benjamini
	GOTERM_BP_FAT	adherens junction assembly	4	0.37	0.97
	GOTERM_BP_FAT	cell-substrate adherens junction assembly	3	0.55	0.99
	GOTERM_BP_FAT	focal adhesion assembly	3	0.55	0.99
	GOTERM_BP_FAT	adherens junction organization	4	0.74	1
	GOTERM_BP_FAT	cell-substrate junction assembly	3	0.77	1
Annotation Cluster 172		Enrichment Score: 0.24	Count	P_Value	Benjamini
	GOTERM_BP_FAT	positive regulation of proteolysis involved in cellular protein catabolic process	7	0.47	0.99
	GOTERM_BP_FAT	positive regulation of cellular protein catabolic process	7	0.55	0.99
	GOTERM_BP_FAT	positive regulation of protein catabolic process	9	0.59	0.99
	GOTERM_BP_FAT	regulation of proteolysis involved in cellular protein catabolic process	8	0.61	0.99
	GOTERM_BP_FAT	regulation of cellular protein catabolic process	8	0.7	1
Annotation Cluster 173		Enrichment Score: 0.23	Count	P_Value	Benjamini
	GOTERM_BP_FAT	regulation of alternative mRNA splicing, via spliceosome	3	0.35	0.97
	GOTERM_BP_FAT	regulation of mRNA splicing, via spliceosome	3	0.66	1
	GOTERM_BP_FAT	regulation of RNA splicing	3	0.87	1
Annotation Cluster 174		Enrichment Score: 0.23	Count	P_Value	Benjamini
	GOTERM_BP_FAT	cholesterol biosynthetic process	3	0.46	0.98
	GOTERM_BP_FAT	secondary alcohol biosynthetic process	3	0.47	0.99
	GOTERM_BP_FAT	sterol metabolic process	5	0.6	0.99
	GOTERM_BP_FAT	cholesterol metabolic process	4	0.72	1
	GOTERM_BP_FAT	secondary alcohol metabolic process	4	0.75	1
Annotation Cluster 175		Enrichment Score: 0.23	Count	P_Value	Benjamini
	GOTERM_BP_FAT	neural tube formation	5	0.43	0.98
	GOTERM_BP_FAT	embryonic epithelial tube formation	5	0.58	0.99
	GOTERM_BP_FAT	epithelial tube formation	5	0.59	0.99
	GOTERM_BP_FAT	tube formation	5	0.67	1
	GOTERM_BP_FAT	morphogenesis of embryonic epithelium	5	0.71	1
Annotation Cluster 176		Enrichment Score: 0.23	Count	P_Value	Benjamini
	GOTERM_BP_FAT	positive regulation of neuron differentiation	12	0.42	0.98
	GOTERM_BP_FAT	positive regulation of neurogenesis	14	0.48	0.99
	GOTERM_BP_FAT	positive regulation of cell development	16	0.59	0.99
	GOTERM_BP_FAT	positive regulation of nervous system development	14	0.69	1
	GOTERM_BP_FAT	regulation of neuron differentiation	14	0.92	1
Annotation Cluster 177		Enrichment Score: 0.22	Count	P_Value	Benjamini
	GOTERM_BP_FAT	regulation of cellular amino acid metabolic process	4	0.25	0.95
	GOTERM_BP_FAT	regulation of cellular amine metabolic process	4	0.43	0.98
	GOTERM_BP_FAT	cellular amine metabolic process	5	0.51	0.99
	GOTERM_BP_FAT	amine metabolic process	5	0.57	0.99
	GOTERM_BP_FAT	antigen processing and presentation of peptide antigen via MHC class I	4	0.57	0.99
	GOTERM_BP_FAT	antigen processing and presentation of exogenous peptide antigen via MHC class I, TAP-dependent	3	0.61	0.99
	GOTERM_BP_FAT	antigen processing and presentation of exogenous peptide antigen via MHC class I	3	0.63	1
	GOTERM_BP_FAT	positive regulation of ubiquitin-protein transferase activity	4	0.65	1
	GOTERM_BP_FAT	positive regulation of ubiquitin-protein ligase activity involved in regulation of mitotic cell cycle transition	3	0.71	1
	GOTERM_BP_FAT	anaphase-promoting complex-dependent catabolic process	3	0.73	1
	GOTERM_BP_FAT	regulation of ubiquitin-protein transferase activity	4	0.74	1
	GOTERM_BP_FAT	positive regulation of ubiquitin protein ligase activity	3	0.75	1
	GOTERM_BP_FAT	positive regulation of canonical Wnt signaling pathway	4	0.75	1
	GOTERM_BP_FAT	regulation of ubiquitin protein ligase activity	3	0.77	1
Annotation Cluster 178		Enrichment Score: 0.22	Count	P_Value	Benjamini
	GOTERM_BP_FAT	establishment of endothelial barrier	3	0.31	0.97
	GOTERM_BP_FAT	endothelial cell development	3	0.57	0.99
	GOTERM_BP_FAT	endothelial cell differentiation	3	0.81	1
	GOTERM_BP_FAT	endothelium development	3	0.88	1
Annotation Cluster 179		Enrichment Score: 0.22	Count	P_Value	Benjamini
	GOTERM_BP_FAT	Wnt signaling pathway	16	0.54	0.99
	GOTERM_BP_FAT	cell-cell signaling by wnt	16	0.54	0.99
	GOTERM_BP_FAT	cell surface receptor signaling pathway involved in cell-cell signaling	16	0.72	1
Annotation Cluster 180		Enrichment Score: 0.22	Count	P_Value	Benjamini
	GOTERM_BP_FAT	regulation of calcium ion transport into cytosol	5	0.31	0.97
	GOTERM_BP_FAT	regulation of release of sequestered calcium ion into cytosol	4	0.42	0.98
	GOTERM_BP_FAT	regulation of calcium ion transmembrane transport	5	0.52	0.99
	GOTERM_BP_FAT	sequestering of metal ion	5	0.56	0.99
	GOTERM_BP_FAT	calcium ion transport into cytosol	5	0.61	0.99
	GOTERM_BP_FAT	cytosolic calcium ion transport	5	0.62	0.99
	GOTERM_BP_FAT	release of sequestered calcium ion into cytosol	4	0.63	1
	GOTERM_BP_FAT	negative regulation of sequestering of calcium ion	4	0.63	1
	GOTERM_BP_FAT	regulation of calcium ion import	4	0.64	1
	GOTERM_BP_FAT	calcium ion transmembrane import into cytosol	4	0.66	1
	GOTERM_BP_FAT	calcium ion import into cytosol	4	0.66	1
	GOTERM_BP_FAT	regulation of sequestering of calcium ion	4	0.69	1
	GOTERM_BP_FAT	sequestering of calcium ion	4	0.7	1
	GOTERM_BP_FAT	calcium ion import	5	0.76	1
	GOTERM_BP_FAT	regulation of calcium ion transport	6	0.79	1
Annotation Cluster 181		Enrichment Score: 0.22	Count	P_Value	Benjamini
	GOTERM_BP_FAT	cellular metal ion homeostasis	19	0.32	0.97
	GOTERM_BP_FAT	cellular divalent inorganic cation homeostasis	16	0.35	0.97
	GOTERM_BP_FAT	divalent inorganic cation homeostasis	16	0.42	0.98
	GOTERM_BP_FAT	cellular calcium ion homeostasis	14	0.49	0.99
	GOTERM_BP_FAT	metal ion homeostasis	19	0.52	0.99
	GOTERM_BP_FAT	calcium ion homeostasis	14	0.54	0.99
	GOTERM_BP_FAT	cellular cation homeostasis	19	0.57	0.99
	GOTERM_BP_FAT	cellular ion homeostasis	19	0.62	0.99
	GOTERM_BP_FAT	cation homeostasis	19	0.76	1
	GOTERM_BP_FAT	inorganic ion homeostasis	19	0.79	1
	GOTERM_BP_FAT	cellular chemical homeostasis	20	0.83	1
	GOTERM_BP_FAT	cellular homeostasis	23	0.86	1
	GOTERM_BP_FAT	ion homeostasis	19	0.86	1
	GOTERM_BP_FAT	chemical homeostasis	25	0.97	1
Annotation Cluster 182		Enrichment Score: 0.22	Count	P_Value	Benjamini
	GOTERM_BP_FAT	cell-cell junction organization	8	0.55	0.99
	GOTERM_BP_FAT	cell junction assembly	7	0.59	0.99
	GOTERM_BP_FAT	cell junction organization	8	0.69	1
Annotation Cluster 183		Enrichment Score: 0.21	Count	P_Value	Benjamini
	GOTERM_BP_FAT	positive regulation of muscle contraction	3	0.4	0.98
	GOTERM_BP_FAT	positive regulation of calcium ion transmembrane transport	3	0.57	0.99
	GOTERM_BP_FAT	positive regulation of cation transmembrane transport	4	0.63	1
	GOTERM_BP_FAT	positive regulation of ion transmembrane transport	4	0.72	1
	GOTERM_BP_FAT	positive regulation of calcium ion transport	3	0.86	1
Annotation Cluster 184		Enrichment Score: 0.2	Count	P_Value	Benjamini
	GOTERM_BP_FAT	positive regulation of cytokine biosynthetic process	3	0.59	0.99
	GOTERM_BP_FAT	regulation of cytokine biosynthetic process	4	0.61	0.99
	GOTERM_BP_FAT	cytokine biosynthetic process	4	0.65	1
	GOTERM_BP_FAT	cytokine metabolic process	4	0.66	1
Annotation Cluster 185		Enrichment Score: 0.2	Count	P_Value	Benjamini
	GOTERM_BP_FAT	positive regulation of lymphocyte proliferation	5	0.62	0.99
	GOTERM_BP_FAT	positive regulation of mononuclear cell proliferation	5	0.62	0.99
	GOTERM_BP_FAT	positive regulation of leukocyte proliferation	5	0.66	1
Annotation Cluster 186		Enrichment Score: 0.2	Count	P_Value	Benjamini
	GOTERM_BP_FAT	negative regulation of mitotic cell cycle phase transition	6	0.55	0.99
	GOTERM_BP_FAT	negative regulation of cell cycle phase transition	6	0.62	0.99
	GOTERM_BP_FAT	negative regulation of cell cycle process	8	0.66	1
	GOTERM_BP_FAT	negative regulation of mitotic cell cycle	7	0.71	1
Annotation Cluster 187		Enrichment Score: 0.2	Count	P_Value	Benjamini
	GOTERM_BP_FAT	negative regulation of lymphocyte proliferation	3	0.62	0.99
	GOTERM_BP_FAT	negative regulation of mononuclear cell proliferation	3	0.62	0.99
	GOTERM_BP_FAT	negative regulation of leukocyte proliferation	3	0.65	1
Annotation Cluster 188		Enrichment Score: 0.2	Count	P_Value	Benjamini
	GOTERM_BP_FAT	negative regulation of nucleocytoplasmic transport	4	0.37	0.98
	GOTERM_BP_FAT	negative regulation of intracellular protein transport	4	0.53	0.99
	GOTERM_BP_FAT	negative regulation of protein import	3	0.57	0.99
	GOTERM_BP_FAT	negative regulation of protein import into nucleus	3	0.57	0.99
	GOTERM_BP_FAT	negative regulation of protein localization to nucleus	3	0.66	1
	GOTERM_BP_FAT	negative regulation of cellular protein localization	4	0.83	1
	GOTERM_BP_FAT	negative regulation of protein transport	5	0.87	1
	GOTERM_BP_FAT	negative regulation of establishment of protein localization	5	0.9	1
Annotation Cluster 189		Enrichment Score: 0.19	Count	P_Value	Benjamini
	GOTERM_CC_FAT	endoplasmic reticulum membrane	33	0.61	0.98
	GOTERM_CC_FAT	nuclear outer membrane-endoplasmic reticulum membrane network	33	0.66	0.98
	GOTERM_CC_FAT	endoplasmic reticulum part	38	0.67	0.98
Annotation Cluster 190		Enrichment Score: 0.19	Count	P_Value	Benjamini
	GOTERM_BP_FAT	positive regulation of viral genome replication	3	0.29	0.96
	GOTERM_BP_FAT	positive regulation of viral life cycle	3	0.8	1
	GOTERM_BP_FAT	positive regulation of viral process	3	0.86	1
	GOTERM_BP_FAT	positive regulation of multi-organism process	4	0.89	1
Annotation Cluster 191		Enrichment Score: 0.19	Count	P_Value	Benjamini
	GOTERM_BP_FAT	endoplasmic reticulum unfolded protein response	5	0.62	0.99
	GOTERM_BP_FAT	cellular response to unfolded protein	5	0.63	1
	GOTERM_BP_FAT	cellular response to topologically incorrect protein	5	0.71	1
Annotation Cluster 192		Enrichment Score: 0.19	Count	P_Value	Benjamini
	GOTERM_BP_FAT	regulation of cation channel activity	5	0.35	0.97
	GOTERM_BP_FAT	regulation of cardiac muscle contraction	4	0.43	0.98
	GOTERM_BP_FAT	regulation of striated muscle contraction	4	0.53	0.99
	GOTERM_BP_FAT	cardiac conduction	4	0.61	0.99
	GOTERM_BP_FAT	regulation of calcium ion transmembrane transporter activity	3	0.69	1
	GOTERM_BP_FAT	cardiac muscle contraction	4	0.75	1
	GOTERM_BP_FAT	regulation of heart rate	3	0.8	1
	GOTERM_BP_FAT	multicellular organismal signaling	4	0.86	1
	GOTERM_BP_FAT	striated muscle contraction	4	0.89	1
	GOTERM_BP_FAT	actin filament-based movement	3	0.93	1
Annotation Cluster 193		Enrichment Score: 0.18	Count	P_Value	Benjamini
	GOTERM_BP_FAT	mucopolysaccharide metabolic process	5	0.5	0.99
	GOTERM_BP_FAT	aminoglycan metabolic process	6	0.65	1
	GOTERM_BP_FAT	glycosaminoglycan biosynthetic process	4	0.7	1
	GOTERM_BP_FAT	aminoglycan biosynthetic process	4	0.71	1
	GOTERM_BP_FAT	glycosaminoglycan metabolic process	5	0.77	1
Annotation Cluster 194		Enrichment Score: 0.18	Count	P_Value	Benjamini
	GOTERM_BP_FAT	negative regulation of protein depolymerization	3	0.55	0.99
	GOTERM_BP_FAT	negative regulation of protein complex disassembly	3	0.58	0.99
	GOTERM_BP_FAT	negative regulation of cytoskeleton organization	3	0.9	1
Annotation Cluster 195		Enrichment Score: 0.18	Count	P_Value	Benjamini
	GOTERM_BP_FAT	regulation of potassium ion transmembrane transport	3	0.58	0.99
	GOTERM_BP_FAT	regulation of potassium ion transport	3	0.7	1
	GOTERM_MF_FAT	ion channel binding	4	0.71	1
Annotation Cluster 196		Enrichment Score: 0.18	Count	P_Value	Benjamini
	GOTERM_BP_FAT	positive regulation of glucose import	3	0.37	0.97
	GOTERM_BP_FAT	positive regulation of glucose transport	3	0.42	0.98
	GOTERM_BP_FAT	regulation of glucose import	3	0.61	0.99
	GOTERM_BP_FAT	glucose import	3	0.65	1
	GOTERM_BP_FAT	carbohydrate transport	4	0.89	1
	GOTERM_BP_FAT	glucose transport	3	0.89	1
	GOTERM_BP_FAT	monosaccharide transport	3	0.9	1
	GOTERM_BP_FAT	hexose transport	3	0.9	1
Annotation Cluster 197		Enrichment Score: 0.17	Count	P_Value	Benjamini
	GOTERM_BP_FAT	erythrocyte differentiation	4	0.6	0.99
	GOTERM_BP_FAT	erythrocyte homeostasis	4	0.66	1
	GOTERM_BP_FAT	myeloid cell homeostasis	4	0.77	1
Annotation Cluster 198		Enrichment Score: 0.17	Count	P_Value	Benjamini
	GOTERM_BP_FAT	regulation of cellular component movement	26	0.59	0.99
	GOTERM_BP_FAT	regulation of cell motility	23	0.67	1
	GOTERM_BP_FAT	regulation of cell migration	21	0.7	1
	GOTERM_BP_FAT	regulation of locomotion	23	0.74	1
Annotation Cluster 199		Enrichment Score: 0.17	Count	P_Value	Benjamini
	GOTERM_BP_FAT	activation of MAPK activity	6	0.51	0.99
	GOTERM_BP_FAT	JNK cascade	7	0.54	0.99
	GOTERM_BP_FAT	positive regulation of MAP kinase activity	6	0.83	1
	GOTERM_BP_FAT	positive regulation of protein serine/threonine kinase activity	7	0.92	1
Annotation Cluster 200		Enrichment Score: 0.17	Count	P_Value	Benjamini
	GOTERM_MF_FAT	endopeptidase regulator activity	7	0.53	0.99
	GOTERM_MF_FAT	peptidase regulator activity	8	0.57	0.99
	GOTERM_MF_FAT	endopeptidase inhibitor activity	6	0.67	1
	GOTERM_MF_FAT	peptidase inhibitor activity	6	0.71	1
	GOTERM_MF_FAT	enzyme inhibitor activity	7	0.99	1
Annotation Cluster 201		Enrichment Score: 0.17	Count	P_Value	Benjamini
	GOTERM_BP_FAT	epithelial cell migration	8	0.6	0.99
	GOTERM_BP_FAT	epithelium migration	8	0.62	0.99
	GOTERM_BP_FAT	tissue migration	8	0.64	1
	GOTERM_BP_FAT	ameboidal-type cell migration	8	0.89	1
Annotation Cluster 202		Enrichment Score: 0.17	Count	P_Value	Benjamini
	GOTERM_BP_FAT	BMP signaling pathway	5	0.65	1
	GOTERM_BP_FAT	response to BMP	5	0.7	1
	GOTERM_BP_FAT	cellular response to BMP stimulus	5	0.7	1
Annotation Cluster 203		Enrichment Score: 0.16	Count	P_Value	Benjamini
	GOTERM_BP_FAT	peptidyl-lysine acetylation	6	0.6	0.99
	GOTERM_BP_FAT	histone acetylation	5	0.69	1
	GOTERM_BP_FAT	internal peptidyl-lysine acetylation	5	0.71	1
	GOTERM_BP_FAT	internal protein amino acid acetylation	5	0.74	1
Annotation Cluster 204		Enrichment Score: 0.16	Count	P_Value	Benjamini
	GOTERM_BP_FAT	positive regulation of insulin secretion	5	0.18	0.93
	GOTERM_BP_FAT	positive regulation of peptide hormone secretion	5	0.32	0.97
	GOTERM_BP_FAT	positive regulation of hormone secretion	6	0.32	0.97
	GOTERM_BP_FAT	positive regulation of peptide secretion	5	0.35	0.97
	GOTERM_BP_FAT	insulin secretion	5	0.72	1
	GOTERM_BP_FAT	regulation of insulin secretion	5	0.82	1
	GOTERM_BP_FAT	regulation of hormone secretion	7	0.83	1
	GOTERM_BP_FAT	hormone secretion	8	0.84	1
	GOTERM_BP_FAT	hormone transport	8	0.87	1
	GOTERM_BP_FAT	peptide hormone secretion	6	0.89	1
	GOTERM_BP_FAT	regulation of peptide hormone secretion	5	0.89	1
	GOTERM_BP_FAT	regulation of peptide secretion	5	0.9	1
	GOTERM_BP_FAT	regulation of peptide transport	5	0.91	1
	GOTERM_BP_FAT	peptide secretion	6	0.91	1
	GOTERM_BP_FAT	signal release	10	0.92	1
	GOTERM_BP_FAT	peptide transport	6	0.94	1
	GOTERM_BP_FAT	amide transport	6	0.96	1
	GOTERM_BP_FAT	regulation of hormone levels	9	0.99	1
Annotation Cluster 205		Enrichment Score: 0.16	Count	P_Value	Benjamini
	GOTERM_BP_FAT	cilium organization	8	0.6	0.99
	GOTERM_BP_FAT	cilium assembly	7	0.65	1
	GOTERM_BP_FAT	cellular component assembly involved in morphogenesis	8	0.84	1
Annotation Cluster 206		Enrichment Score: 0.16	Count	P_Value	Benjamini
	GOTERM_BP_FAT	entry into host	4	0.7	1
	GOTERM_BP_FAT	entry into host cell	4	0.7	1
	GOTERM_BP_FAT	entry into other organism involved in symbiotic interaction	4	0.7	1
	GOTERM_BP_FAT	entry into cell of other organism involved in symbiotic interaction	4	0.7	1
	GOTERM_BP_FAT	viral entry into host cell	4	0.7	1
Annotation Cluster 207		Enrichment Score: 0.15	Count	P_Value	Benjamini
	GOTERM_BP_FAT	cellular response to type I interferon	3	0.69	1
	GOTERM_BP_FAT	type I interferon signaling pathway	3	0.69	1
	GOTERM_BP_FAT	response to type I interferon	3	0.72	1
Annotation Cluster 208		Enrichment Score: 0.15	Count	P_Value	Benjamini
	GOTERM_BP_FAT	negative regulation of canonical Wnt signaling pathway	6	0.62	0.99
	GOTERM_BP_FAT	negative regulation of Wnt signaling pathway	7	0.63	1
	GOTERM_BP_FAT	regulation of canonical Wnt signaling pathway	7	0.79	1
	GOTERM_BP_FAT	canonical Wnt signaling pathway	8	0.81	1
Annotation Cluster 209		Enrichment Score: 0.15	Count	P_Value	Benjamini
	GOTERM_BP_FAT	multi-organism metabolic process	7	0.69	1
	GOTERM_BP_FAT	viral transcription	6	0.7	1
	GOTERM_BP_FAT	viral gene expression	6	0.74	1
Annotation Cluster 210		Enrichment Score: 0.14	Count	P_Value	Benjamini
	GOTERM_BP_FAT	negative regulation of protein kinase activity	8	0.64	1
	GOTERM_BP_FAT	negative regulation of kinase activity	8	0.71	1
	GOTERM_BP_FAT	negative regulation of transferase activity	10	0.81	1
Annotation Cluster 211		Enrichment Score: 0.14	Count	P_Value	Benjamini
	GOTERM_BP_FAT	histone exchange	3	0.57	0.99
	GOTERM_BP_FAT	ATP-dependent chromatin remodeling	3	0.73	1
	GOTERM_BP_FAT	chromatin remodeling	4	0.91	1
Annotation Cluster 212		Enrichment Score: 0.14	Count	P_Value	Benjamini
	GOTERM_BP_FAT	negative regulation of G1/S transition of mitotic cell cycle	4	0.6	0.99
	GOTERM_BP_FAT	negative regulation of cell cycle G1/S phase transition	4	0.63	1
	GOTERM_BP_FAT	regulation of G1/S transition of mitotic cell cycle	4	0.84	1
	GOTERM_BP_FAT	regulation of cell cycle G1/S phase transition	4	0.87	1
Annotation Cluster 213		Enrichment Score: 0.14	Count	P_Value	Benjamini
	GOTERM_BP_FAT	regulation of leukocyte mediated cytotoxicity	3	0.49	0.99
	GOTERM_BP_FAT	regulation of cell killing	3	0.59	0.99
	GOTERM_BP_FAT	regulation of adaptive immune response based on somatic recombination of immune receptors built from immunoglobulin superfamily domains	4	0.73	1
	GOTERM_BP_FAT	leukocyte mediated cytotoxicity	3	0.75	1
	GOTERM_BP_FAT	regulation of adaptive immune response	4	0.78	1
	GOTERM_BP_FAT	positive regulation of T cell proliferation	3	0.83	1
	GOTERM_BP_FAT	cell killing	3	0.88	1
	GOTERM_BP_FAT	regulation of lymphocyte mediated immunity	3	0.89	1
Annotation Cluster 214		Enrichment Score: 0.13	Count	P_Value	Benjamini
	GOTERM_BP_FAT	adenylate cyclase-activating G-protein coupled receptor signaling pathway	4	0.58	0.99
	GOTERM_BP_FAT	adenylate cyclase-modulating G-protein coupled receptor signaling pathway	5	0.79	1
	GOTERM_BP_FAT	G-protein coupled receptor signaling pathway, coupled to cyclic nucleotide second messenger	5	0.87	1
Annotation Cluster 215		Enrichment Score: 0.13	Count	P_Value	Benjamini
	GOTERM_BP_FAT	fibroblast growth factor receptor signaling pathway	4	0.63	1
	GOTERM_BP_FAT	cellular response to fibroblast growth factor stimulus	4	0.79	1
	GOTERM_BP_FAT	response to fibroblast growth factor	4	0.82	1
Annotation Cluster 216		Enrichment Score: 0.13	Count	P_Value	Benjamini
	GOTERM_MF_FAT	thiol-dependent ubiquitin-specific protease activity	3	0.74	1
	GOTERM_MF_FAT	thiol-dependent ubiquitinyl hydrolase activity	4	0.75	1
	GOTERM_MF_FAT	ubiquitinyl hydrolase activity	4	0.75	1
Annotation Cluster 217		Enrichment Score: 0.13	Count	P_Value	Benjamini
	GOTERM_BP_FAT	negative regulation of protein phosphorylation	13	0.61	0.99
	GOTERM_BP_FAT	negative regulation of phosphorylation	13	0.73	1
	GOTERM_BP_FAT	negative regulation of phosphorus metabolic process	15	0.84	1
	GOTERM_BP_FAT	negative regulation of phosphate metabolic process	15	0.84	1
Annotation Cluster 218		Enrichment Score: 0.13	Count	P_Value	Benjamini
	GOTERM_BP_FAT	positive regulation of cellular component movement	13	0.7	1
	GOTERM_BP_FAT	positive regulation of cell migration	12	0.73	1
	GOTERM_BP_FAT	positive regulation of cell motility	12	0.77	1
	GOTERM_BP_FAT	positive regulation of locomotion	12	0.8	1
Annotation Cluster 219		Enrichment Score: 0.12	Count	P_Value	Benjamini
	GOTERM_CC_FAT	cation channel complex	7	0.52	0.96
	GOTERM_CC_FAT	ion channel complex	8	0.84	1
	GOTERM_CC_FAT	transmembrane transporter complex	9	0.85	1
	GOTERM_CC_FAT	transporter complex	9	0.86	1
Annotation Cluster 220		Enrichment Score: 0.12	Count	P_Value	Benjamini
	GOTERM_BP_FAT	regulation of protein kinase activity	22	0.73	1
	GOTERM_BP_FAT	regulation of kinase activity	23	0.78	1
	GOTERM_BP_FAT	regulation of transferase activity	28	0.78	1
Annotation Cluster 221		Enrichment Score: 0.11	Count	P_Value	Benjamini
	GOTERM_MF_FAT	GTPase binding	10	0.7	1
	GOTERM_MF_FAT	Ras GTPase binding	8	0.77	1
	GOTERM_MF_FAT	small GTPase binding	8	0.84	1
Annotation Cluster 222		Enrichment Score: 0.11	Count	P_Value	Benjamini
	GOTERM_BP_FAT	cholesterol transport	3	0.69	1
	GOTERM_BP_FAT	sterol transport	3	0.7	1
	GOTERM_BP_FAT	organic hydroxy compound transport	4	0.95	1
Annotation Cluster 223		Enrichment Score: 0.11	Count	P_Value	Benjamini
	GOTERM_BP_FAT	embryonic digit morphogenesis	3	0.6	0.99
	GOTERM_BP_FAT	embryonic appendage morphogenesis	4	0.78	1
	GOTERM_BP_FAT	embryonic limb morphogenesis	4	0.78	1
	GOTERM_BP_FAT	limb development	5	0.8	1
	GOTERM_BP_FAT	appendage development	5	0.8	1
	GOTERM_BP_FAT	appendage morphogenesis	4	0.86	1
	GOTERM_BP_FAT	limb morphogenesis	4	0.86	1
Annotation Cluster 224		Enrichment Score: 0.11	Count	P_Value	Benjamini
	GOTERM_BP_FAT	activation of JUN kinase activity	3	0.35	0.97
	GOTERM_BP_FAT	positive regulation of JUN kinase activity	3	0.62	0.99
	GOTERM_BP_FAT	regulation of JUN kinase activity	3	0.75	1
	GOTERM_BP_FAT	regulation of JNK cascade	4	0.9	1
	GOTERM_BP_FAT	positive regulation of JNK cascade	3	0.9	1
	GOTERM_BP_FAT	positive regulation of stress-activated MAPK cascade	3	0.94	1
	GOTERM_BP_FAT	positive regulation of stress-activated protein kinase signaling cascade	3	0.94	1
	GOTERM_BP_FAT	regulation of stress-activated MAPK cascade	4	0.96	1
	GOTERM_BP_FAT	regulation of stress-activated protein kinase signaling cascade	4	0.96	1
Annotation Cluster 225		Enrichment Score: 0.11	Count	P_Value	Benjamini
	GOTERM_MF_FAT	voltage-gated potassium channel activity	4	0.55	0.99
	GOTERM_CC_FAT	voltage-gated potassium channel complex	4	0.58	0.97
	GOTERM_CC_FAT	potassium channel complex	4	0.59	0.97
	GOTERM_MF_FAT	potassium ion transmembrane transporter activity	5	0.73	1
	GOTERM_MF_FAT	potassium channel activity	4	0.75	1
	GOTERM_MF_FAT	voltage-gated cation channel activity	4	0.81	1
	GOTERM_MF_FAT	voltage-gated channel activity	5	0.87	1
	GOTERM_MF_FAT	voltage-gated ion channel activity	5	0.87	1
	GOTERM_BP_FAT	potassium ion transport	5	0.91	1
	GOTERM_BP_FAT	cellular potassium ion transport	4	0.93	1
	GOTERM_BP_FAT	potassium ion transmembrane transport	4	0.93	1
	GOTERM_MF_FAT	gated channel activity	5	1	1
Annotation Cluster 226		Enrichment Score: 0.1	Count	P_Value	Benjamini
	GOTERM_BP_FAT	inorganic cation transmembrane transport	20	0.66	1
	GOTERM_MF_FAT	inorganic cation transmembrane transporter activity	15	0.79	1
	GOTERM_MF_FAT	cation transmembrane transporter activity	15	0.94	1
Annotation Cluster 227		Enrichment Score: 0.1	Count	P_Value	Benjamini
	GOTERM_BP_FAT	positive regulation of phosphatidylinositol 3-kinase signaling	3	0.62	0.99
	GOTERM_BP_FAT	regulation of phosphatidylinositol 3-kinase signaling	5	0.67	1
	GOTERM_BP_FAT	phosphatidylinositol 3-kinase signaling	3	0.84	1
	GOTERM_BP_FAT	phosphatidylinositol-mediated signaling	4	0.94	1
	GOTERM_BP_FAT	inositol lipid-mediated signaling	4	0.94	1
Annotation Cluster 228		Enrichment Score: 0.1	Count	P_Value	Benjamini
	GOTERM_BP_FAT	positive regulation of STAT cascade	3	0.73	1
	GOTERM_BP_FAT	positive regulation of JAK-STAT cascade	3	0.73	1
	GOTERM_BP_FAT	regulation of STAT cascade	4	0.86	1
	GOTERM_BP_FAT	regulation of JAK-STAT cascade	4	0.86	1
Annotation Cluster 229		Enrichment Score: 0.1	Count	P_Value	Benjamini
	GOTERM_BP_FAT	positive regulation of proteasomal ubiquitin-dependent protein catabolic process	3	0.69	1
	GOTERM_BP_FAT	positive regulation of proteasomal protein catabolic process	3	0.77	1
	GOTERM_BP_FAT	regulation of proteasomal protein catabolic process	4	0.86	1
	GOTERM_BP_FAT	regulation of proteasomal ubiquitin-dependent protein catabolic process	3	0.88	1
Annotation Cluster 230		Enrichment Score: 0.1	Count	P_Value	Benjamini
	GOTERM_CC_FAT	postsynaptic density	6	0.74	0.99
	GOTERM_CC_FAT	postsynaptic specialization	6	0.74	0.99
	GOTERM_CC_FAT	excitatory synapse	6	0.79	0.99
	GOTERM_CC_FAT	postsynapse	8	0.97	1
Annotation Cluster 231		Enrichment Score: 0.09	Count	P_Value	Benjamini
	GOTERM_BP_FAT	protein localization to cell periphery	7	0.74	1
	GOTERM_BP_FAT	protein localization to plasma membrane	6	0.8	1
	GOTERM_BP_FAT	plasma membrane organization	7	0.88	1
Annotation Cluster 232		Enrichment Score: 0.09	Count	P_Value	Benjamini
	GOTERM_BP_FAT	inorganic cation transmembrane transport	20	0.66	1
	GOTERM_BP_FAT	cation transmembrane transport	21	0.74	1
	GOTERM_BP_FAT	inorganic ion transmembrane transport	21	0.79	1
	GOTERM_BP_FAT	ion transmembrane transport	25	0.92	1
	GOTERM_BP_FAT	cation transport	24	0.96	1
Annotation Cluster 233		Enrichment Score: 0.09	Count	P_Value	Benjamini
	GOTERM_BP_FAT	localization of cell	40	0.75	1
	GOTERM_BP_FAT	cell motility	40	0.75	1
	GOTERM_BP_FAT	locomotion	44	0.84	1
	GOTERM_BP_FAT	cell migration	32	0.9	1
Annotation Cluster 234		Enrichment Score: 0.09	Count	P_Value	Benjamini
	GOTERM_CC_FAT	mitochondrial ribosome	3	0.76	0.99
	GOTERM_CC_FAT	organellar ribosome	3	0.76	0.99
	GOTERM_CC_FAT	ribosomal subunit	4	0.95	1
Annotation Cluster 235		Enrichment Score: 0.09	Count	P_Value	Benjamini
	GOTERM_BP_FAT	cellular response to peptide hormone stimulus	9	0.74	1
	GOTERM_BP_FAT	cellular response to peptide	9	0.8	1
	GOTERM_BP_FAT	response to peptide hormone	11	0.84	1
	GOTERM_BP_FAT	response to peptide	11	0.91	1
Annotation Cluster 236		Enrichment Score: 0.09	Count	P_Value	Benjamini
	GOTERM_MF_FAT	core promoter proximal region sequence-specific DNA binding	11	0.78	1
	GOTERM_MF_FAT	core promoter proximal region DNA binding	11	0.79	1
	GOTERM_MF_FAT	RNA polymerase II core promoter proximal region sequence-specific DNA binding	9	0.9	1
Annotation Cluster 237		Enrichment Score: 0.08	Count	P_Value	Benjamini
	GOTERM_MF_FAT	pyrophosphatase activity	24	0.8	1
	GOTERM_MF_FAT	hydrolase activity, acting on acid anhydrides, in phosphorus-containing anhydrides	24	0.8	1
	GOTERM_MF_FAT	hydrolase activity, acting on acid anhydrides	24	0.81	1
	GOTERM_MF_FAT	nucleoside-triphosphatase activity	21	0.89	1
Annotation Cluster 238		Enrichment Score: 0.08	Count	P_Value	Benjamini
	GOTERM_CC_FAT	microtubule	14	0.59	0.97
	GOTERM_CC_FAT	polymeric cytoskeletal fiber	16	0.98	1
	GOTERM_CC_FAT	supramolecular fiber	16	0.98	1
Annotation Cluster 239		Enrichment Score: 0.08	Count	P_Value	Benjamini
	GOTERM_BP_FAT	maintenance of protein location in cell	3	0.79	1
	GOTERM_BP_FAT	maintenance of protein location	3	0.83	1
	GOTERM_BP_FAT	maintenance of location in cell	3	0.87	1
Annotation Cluster 240		Enrichment Score: 0.08	Count	P_Value	Benjamini
	GOTERM_BP_FAT	positive regulation of vasculature development	5	0.68	1
	GOTERM_BP_FAT	positive regulation of angiogenesis	4	0.78	1
	GOTERM_BP_FAT	regulation of angiogenesis	5	0.93	1
	GOTERM_BP_FAT	regulation of vasculature development	5	0.96	1
Annotation Cluster 241		Enrichment Score: 0.08	Count	P_Value	Benjamini
	GOTERM_BP_FAT	regulation of phosphorylation	42	0.75	1
	GOTERM_BP_FAT	regulation of protein phosphorylation	39	0.75	1
	GOTERM_BP_FAT	regulation of phosphate metabolic process	44	0.92	1
	GOTERM_BP_FAT	regulation of phosphorus metabolic process	44	0.92	1
Annotation Cluster 242		Enrichment Score: 0.08	Count	P_Value	Benjamini
	GOTERM_BP_FAT	digestive tract development	4	0.81	1
	GOTERM_BP_FAT	columnar/cuboidal epithelial cell differentiation	3	0.84	1
	GOTERM_BP_FAT	digestive system development	4	0.85	1
Annotation Cluster 243		Enrichment Score: 0.08	Count	P_Value	Benjamini
	GOTERM_BP_FAT	endoderm development	3	0.71	1
	GOTERM_BP_FAT	formation of primary germ layer	3	0.9	1
	GOTERM_BP_FAT	gastrulation	4	0.92	1
Annotation Cluster 244		Enrichment Score: 0.08	Count	P_Value	Benjamini
	GOTERM_BP_FAT	signal transduction by protein phosphorylation	25	0.82	1
	GOTERM_BP_FAT	regulation of MAPK cascade	19	0.83	1
	GOTERM_BP_FAT	MAPK cascade	23	0.87	1
Annotation Cluster 245		Enrichment Score: 0.08	Count	P_Value	Benjamini
	GOTERM_BP_FAT	positive regulation of T cell activation	6	0.81	1
	GOTERM_BP_FAT	positive regulation of lymphocyte activation	8	0.82	1
	GOTERM_BP_FAT	positive regulation of leukocyte cell-cell adhesion	6	0.83	1
	GOTERM_BP_FAT	positive regulation of cell-cell adhesion	6	0.9	1
Annotation Cluster 246		Enrichment Score: 0.07	Count	P_Value	Benjamini
	GOTERM_BP_FAT	gamete generation	18	0.8	1
	GOTERM_BP_FAT	multicellular organismal reproductive process	22	0.83	1
	GOTERM_BP_FAT	multicellular organism reproduction	22	0.85	1
	GOTERM_BP_FAT	sexual reproduction	21	0.87	1
	GOTERM_BP_FAT	multi-organism reproductive process	25	0.9	1
Annotation Cluster 247		Enrichment Score: 0.07	Count	P_Value	Benjamini
	GOTERM_BP_FAT	lung development	5	0.82	1
	GOTERM_BP_FAT	respiratory tube development	5	0.83	1
	GOTERM_BP_FAT	respiratory system development	5	0.9	1
Annotation Cluster 248		Enrichment Score: 0.07	Count	P_Value	Benjamini
	GOTERM_CC_FAT	focal adhesion	11	0.84	1
	GOTERM_CC_FAT	cell-substrate adherens junction	11	0.85	1
	GOTERM_CC_FAT	cell-substrate junction	11	0.86	1
Annotation Cluster 249		Enrichment Score: 0.07	Count	P_Value	Benjamini
	GOTERM_BP_FAT	xenobiotic metabolic process	3	0.83	1
	GOTERM_BP_FAT	cellular response to xenobiotic stimulus	3	0.85	1
	GOTERM_BP_FAT	response to xenobiotic stimulus	3	0.88	1
Annotation Cluster 250		Enrichment Score: 0.07	Count	P_Value	Benjamini
	GOTERM_BP_FAT	fatty acid catabolic process	3	0.77	1
	GOTERM_BP_FAT	monocarboxylic acid catabolic process	3	0.85	1
	GOTERM_BP_FAT	carboxylic acid catabolic process	4	0.95	1
Annotation Cluster 251		Enrichment Score: 0.07	Count	P_Value	Benjamini
	GOTERM_BP_FAT	regulation of cell development	24	0.83	1
	GOTERM_BP_FAT	regulation of neurogenesis	19	0.84	1
	GOTERM_BP_FAT	regulation of nervous system development	20	0.91	1
Annotation Cluster 252		Enrichment Score: 0.06	Count	P_Value	Benjamini
	GOTERM_BP_FAT	membrane lipid biosynthetic process	4	0.82	1
	GOTERM_BP_FAT	sphingolipid biosynthetic process	3	0.83	1
	GOTERM_BP_FAT	sphingolipid metabolic process	3	0.96	1
Annotation Cluster 253		Enrichment Score: 0.06	Count	P_Value	Benjamini
	GOTERM_BP_FAT	positive regulation of protein kinase B signaling	3	0.76	1
	GOTERM_BP_FAT	regulation of protein kinase B signaling	3	0.92	1
	GOTERM_BP_FAT	protein kinase B signaling	3	0.95	1
Annotation Cluster 254		Enrichment Score: 0.06	Count	P_Value	Benjamini
	GOTERM_BP_FAT	positive regulation of phosphorylation	27	0.8	1
	GOTERM_BP_FAT	positive regulation of protein phosphorylation	24	0.89	1
	GOTERM_BP_FAT	positive regulation of phosphorus metabolic process	28	0.91	1
	GOTERM_BP_FAT	positive regulation of phosphate metabolic process	28	0.91	1
Annotation Cluster 255		Enrichment Score: 0.05	Count	P_Value	Benjamini
	GOTERM_BP_FAT	vesicle fusion	3	0.88	1
	GOTERM_BP_FAT	single-organism membrane fusion	4	0.88	1
	GOTERM_BP_FAT	organelle membrane fusion	3	0.89	1
Annotation Cluster 256		Enrichment Score: 0.05	Count	P_Value	Benjamini
	GOTERM_BP_FAT	adenylate cyclase-activating G-protein coupled receptor signaling pathway	4	0.58	0.99
	GOTERM_BP_FAT	regulation of cAMP metabolic process	3	0.92	1
	GOTERM_BP_FAT	positive regulation of purine nucleotide metabolic process	3	0.93	1
	GOTERM_BP_FAT	positive regulation of nucleotide metabolic process	3	0.93	1
	GOTERM_BP_FAT	cyclic nucleotide metabolic process	4	0.95	1
	GOTERM_BP_FAT	cAMP metabolic process	3	0.95	1
	GOTERM_BP_FAT	regulation of cyclic nucleotide metabolic process	3	0.96	1
	GOTERM_BP_FAT	regulation of purine nucleotide metabolic process	4	0.96	1
	GOTERM_BP_FAT	regulation of nucleotide metabolic process	4	0.97	1
Annotation Cluster 257		Enrichment Score: 0.05	Count	P_Value	Benjamini
	GOTERM_BP_FAT	cell-cell adhesion	34	0.8	1
	GOTERM_BP_FAT	cell adhesion	45	0.95	1
	GOTERM_BP_FAT	biological adhesion	45	0.95	1
Annotation Cluster 258		Enrichment Score: 0.05	Count	P_Value	Benjamini
	GOTERM_BP_FAT	regulation of heart contraction	6	0.87	1
	GOTERM_BP_FAT	heart contraction	6	0.9	1
	GOTERM_BP_FAT	heart process	6	0.9	1
	GOTERM_BP_FAT	regulation of blood circulation	7	0.92	1
Annotation Cluster 259		Enrichment Score: 0.04	Count	P_Value	Benjamini
	GOTERM_MF_FAT	GTP binding	10	0.88	1
	GOTERM_MF_FAT	guanyl ribonucleotide binding	10	0.91	1
	GOTERM_MF_FAT	guanyl nucleotide binding	10	0.91	1
Annotation Cluster 260		Enrichment Score: 0.04	Count	P_Value	Benjamini
	GOTERM_BP_FAT	chondrocyte differentiation	3	0.8	1
	GOTERM_BP_FAT	cartilage development	4	0.94	1
	GOTERM_BP_FAT	connective tissue development	4	0.98	1
Annotation Cluster 261		Enrichment Score: 0.04	Count	P_Value	Benjamini
	GOTERM_MF_FAT	ATPase activity, coupled to transmembrane movement of substances	3	0.89	1
	GOTERM_MF_FAT	hydrolase activity, acting on acid anhydrides, catalyzing transmembrane movement of substances	3	0.89	1
	GOTERM_MF_FAT	P-P-bond-hydrolysis-driven transmembrane transporter activity	3	0.91	1
	GOTERM_MF_FAT	primary active transmembrane transporter activity	3	0.91	1
	GOTERM_MF_FAT	ATPase activity, coupled to movement of substances	3	0.93	1
Annotation Cluster 262		Enrichment Score: 0.04	Count	P_Value	Benjamini
	GOTERM_BP_FAT	neuron projection extension	4	0.84	1
	GOTERM_BP_FAT	developmental cell growth	4	0.94	1
	GOTERM_BP_FAT	developmental growth involved in morphogenesis	4	0.96	1
Annotation Cluster 263		Enrichment Score: 0.04	Count	P_Value	Benjamini
	GOTERM_BP_FAT	meiosis I	3	0.87	1
	GOTERM_BP_FAT	meiotic nuclear division	4	0.93	1
	GOTERM_BP_FAT	meiotic cell cycle process	4	0.94	1
Annotation Cluster 264		Enrichment Score: 0.04	Count	P_Value	Benjamini
	GOTERM_BP_FAT	immune response-regulating cell surface receptor signaling pathway involved in phagocytosis	3	0.92	1
	GOTERM_BP_FAT	Fc-gamma receptor signaling pathway involved in phagocytosis	3	0.92	1
	GOTERM_BP_FAT	Fc receptor mediated stimulatory signaling pathway	3	0.92	1
	GOTERM_BP_FAT	Fc-gamma receptor signaling pathway	3	0.93	1
Annotation Cluster 265		Enrichment Score: 0.03	Count	P_Value	Benjamini
	GOTERM_MF_FAT	cadherin binding	8	0.87	1
	GOTERM_MF_FAT	cadherin binding involved in cell-cell adhesion	7	0.91	1
	GOTERM_MF_FAT	protein binding involved in cell-cell adhesion	7	0.93	1
	GOTERM_MF_FAT	protein binding involved in cell adhesion	7	0.94	1
	GOTERM_CC_FAT	cell-cell adherens junction	7	0.97	1
Annotation Cluster 266		Enrichment Score: 0.03	Count	P_Value	Benjamini
	GOTERM_BP_FAT	mesenchymal cell development	4	0.91	1
	GOTERM_BP_FAT	mesenchymal cell differentiation	4	0.93	1
	GOTERM_BP_FAT	mesenchyme development	5	0.95	1
Annotation Cluster 267		Enrichment Score: 0.03	Count	P_Value	Benjamini
	GOTERM_BP_FAT	neuron differentiation	33	0.91	1
	GOTERM_BP_FAT	generation of neurons	36	0.93	1
	GOTERM_BP_FAT	neurogenesis	38	0.94	1
Annotation Cluster 268		Enrichment Score: 0.02	Count	P_Value	Benjamini
	GOTERM_BP_FAT	kidney development	6	0.93	1
	GOTERM_BP_FAT	urogenital system development	7	0.95	1
	GOTERM_BP_FAT	renal system development	6	0.95	1
Annotation Cluster 269		Enrichment Score: 0.02	Count	P_Value	Benjamini
	GOTERM_BP_FAT	multi-organism reproductive process	25	0.9	1
	GOTERM_BP_FAT	single organism reproductive process	32	0.94	1
	GOTERM_BP_FAT	reproductive process	32	0.99	1
	GOTERM_BP_FAT	reproduction	32	0.99	1
Annotation Cluster 270		Enrichment Score: 0.02	Count	P_Value	Benjamini
	GOTERM_MF_FAT	GTPase activator activity	6	0.95	1
	GOTERM_MF_FAT	nucleoside-triphosphatase regulator activity	7	0.97	1
	GOTERM_MF_FAT	GTPase regulator activity	6	0.97	1
Annotation Cluster 271		Enrichment Score: 0.01	Count	P_Value	Benjamini
	GOTERM_BP_FAT	modulation of synaptic transmission	7	0.89	1
	GOTERM_BP_FAT	trans-synaptic signaling	8	1	1
	GOTERM_BP_FAT	synaptic signaling	8	1	1
	GOTERM_BP_FAT	anterograde trans-synaptic signaling	8	1	1
	GOTERM_BP_FAT	chemical synaptic transmission	8	1	1
Annotation Cluster 272		Enrichment Score: 0	Count	P_Value	Benjamini
	GOTERM_MF_FAT	cation channel activity	6	0.97	1
	GOTERM_MF_FAT	ion channel activity	7	1	1
	GOTERM_MF_FAT	channel activity	8	1	1
	GOTERM_MF_FAT	passive transmembrane transporter activity	8	1	1
	GOTERM_MF_FAT	substrate-specific channel activity	7	1	1
Annotation Cluster 273		Enrichment Score: 0	Count	P_Value	Benjamini
	GOTERM_BP_FAT	brain development	14	0.99	1
	GOTERM_BP_FAT	head development	14	0.99	1
	GOTERM_BP_FAT	central nervous system development	18	1	1
Annotation Cluster 274		Enrichment Score: 0	Count	P_Value	Benjamini
	GOTERM_MF_FAT	signaling receptor activity	22	1	1
	GOTERM_MF_FAT	molecular transducer activity	27	1	1
	GOTERM_MF_FAT	receptor activity	27	1	1
Gene Go enrichment analysis in magenta module
Annotation Cluster 1		Enrichment Score: 2.68	Count	P_Value	Benjamini
	GOTERM_BP_FAT	blood vessel development	6	0.00021	0.062
	GOTERM_BP_FAT	circulatory system development	7	0.00024	0.058
	GOTERM_BP_FAT	cardiovascular system development	7	0.00024	0.058
	GOTERM_BP_FAT	vasculature development	6	0.00028	0.058
	GOTERM_BP_FAT	anatomical structure formation involved in morphogenesis	7	0.00069	0.098
	GOTERM_BP_FAT	angiogenesis	5	0.00069	0.09
	GOTERM_BP_FAT	blood vessel morphogenesis	5	0.0013	0.14
	GOTERM_BP_FAT	positive regulation of multicellular organismal process	7	0.0022	0.18
	GOTERM_BP_FAT	cell proliferation	7	0.008	0.2
	GOTERM_BP_FAT	regulation of homeostatic process	4	0.01	0.21
	GOTERM_BP_FAT	locomotion	6	0.016	0.24
	GOTERM_BP_FAT	movement of cell or subcellular component	6	0.03	0.3
	GOTERM_BP_FAT	regulation of cellular component organization	6	0.077	0.5
Annotation Cluster 2		Enrichment Score: 2.18	Count	P_Value	Benjamini
	GOTERM_BP_FAT	blood coagulation	4	0.0047	0.2
	GOTERM_BP_FAT	coagulation	4	0.0054	0.2
	GOTERM_BP_FAT	hemostasis	4	0.0054	0.2
	GOTERM_BP_FAT	regulation of body fluid levels	4	0.014	0.23
Annotation Cluster 3		Enrichment Score: 1.98	Count	P_Value	Benjamini
	GOTERM_BP_FAT	arachidonic acid metabolic process	3	0.0012	0.14
	GOTERM_BP_FAT	long-chain fatty acid metabolic process	3	0.0037	0.19
	GOTERM_BP_FAT	icosanoid metabolic process	3	0.0046	0.21
	GOTERM_BP_FAT	unsaturated fatty acid metabolic process	3	0.006	0.19
	GOTERM_BP_FAT	fatty acid biosynthetic process	3	0.0094	0.21
	GOTERM_BP_FAT	monocarboxylic acid biosynthetic process	3	0.015	0.23
	GOTERM_BP_FAT	carboxylic acid biosynthetic process	3	0.029	0.3
	GOTERM_BP_FAT	organic acid biosynthetic process	3	0.032	0.32
	GOTERM_BP_FAT	small molecule biosynthetic process	3	0.087	0.53
Annotation Cluster 4		Enrichment Score: 1.95	Count	P_Value	Benjamini
	GOTERM_BP_FAT	positive regulation of blood circulation	3	0.0035	0.19
	GOTERM_BP_FAT	muscle cell proliferation	3	0.011	0.22
	GOTERM_BP_FAT	regulation of blood circulation	3	0.037	0.33
Annotation Cluster 5		Enrichment Score: 1.87	Count	P_Value	Benjamini
	GOTERM_CC_FAT	extracellular region part	12	0.0068	0.38
	GOTERM_CC_FAT	membrane-bounded vesicle	11	0.013	0.47
	GOTERM_CC_FAT	extracellular region	12	0.027	0.54
Annotation Cluster 6		Enrichment Score: 1.74	Count	P_Value	Benjamini
	GOTERM_BP_FAT	mesoderm formation	3	0.0022	0.18
	GOTERM_BP_FAT	mesoderm morphogenesis	3	0.0023	0.16
	GOTERM_BP_FAT	formation of primary germ layer	3	0.0063	0.19
	GOTERM_BP_FAT	mesoderm development	3	0.0073	0.19
	GOTERM_BP_FAT	gastrulation	3	0.013	0.23
	GOTERM_BP_FAT	negative regulation of macromolecule biosynthetic process	3	0.43	0.95
	GOTERM_BP_FAT	negative regulation of biosynthetic process	3	0.46	0.96
Annotation Cluster 7		Enrichment Score: 1.74	Count	P_Value	Benjamini
	GOTERM_BP_FAT	embryo development	6	0.0021	0.19
	GOTERM_BP_FAT	cell morphogenesis	5	0.033	0.31
	GOTERM_BP_FAT	cell morphogenesis involved in differentiation	4	0.039	0.34
	GOTERM_BP_FAT	cellular component morphogenesis	5	0.041	0.35
Annotation Cluster 8		Enrichment Score: 1.72	Count	P_Value	Benjamini
	GOTERM_BP_FAT	positive regulation of cellular metabolic process	8	0.017	0.24
	GOTERM_BP_FAT	positive regulation of macromolecule metabolic process	8	0.017	0.24
	GOTERM_BP_FAT	positive regulation of metabolic process	8	0.024	0.27
Annotation Cluster 9		Enrichment Score: 1.64	Count	P_Value	Benjamini
	GOTERM_BP_FAT	phosphorylation	7	0.019	0.26
	GOTERM_BP_FAT	phosphate-containing compound metabolic process	8	0.025	0.28
	GOTERM_BP_FAT	phosphorus metabolic process	8	0.026	0.28
Annotation Cluster 10		Enrichment Score: 1.58	Count	P_Value	Benjamini
	GOTERM_BP_FAT	negative regulation of macromolecule metabolic process	7	0.023	0.27
	GOTERM_BP_FAT	negative regulation of cellular metabolic process	7	0.024	0.27
	GOTERM_BP_FAT	negative regulation of metabolic process	7	0.033	0.32
Annotation Cluster 11		Enrichment Score: 1.57	Count	P_Value	Benjamini
	GOTERM_CC_FAT	extracellular exosome	9	0.027	0.62
	GOTERM_CC_FAT	extracellular vesicle	9	0.027	0.48
	GOTERM_CC_FAT	extracellular organelle	9	0.027	0.43
Annotation Cluster 12		Enrichment Score: 1.56	Count	P_Value	Benjamini
	GOTERM_BP_FAT	fatty acid metabolic process	4	0.0057	0.19
	GOTERM_BP_FAT	monocarboxylic acid metabolic process	4	0.018	0.25
	GOTERM_BP_FAT	carboxylic acid metabolic process	4	0.049	0.4
	GOTERM_BP_FAT	oxoacid metabolic process	4	0.05	0.4
	GOTERM_BP_FAT	organic acid metabolic process	4	0.062	0.45
Annotation Cluster 13		Enrichment Score: 1.51	Count	P_Value	Benjamini
	GOTERM_BP_FAT	branching morphogenesis of an epithelial tube	3	0.0097	0.21
	GOTERM_BP_FAT	morphogenesis of a branching epithelium	3	0.014	0.23
	GOTERM_BP_FAT	morphogenesis of a branching structure	3	0.017	0.24
	GOTERM_BP_FAT	pattern specification process	3	0.072	0.48
	GOTERM_BP_FAT	regulation of nervous system development	3	0.18	0.74
Annotation Cluster 14		Enrichment Score: 1.51	Count	P_Value	Benjamini
	GOTERM_BP_FAT	chordate embryonic development	4	0.02	0.26
	GOTERM_BP_FAT	embryo development ending in birth or egg hatching	4	0.02	0.26
	GOTERM_BP_FAT	organ morphogenesis	4	0.077	0.5
Annotation Cluster 15		Enrichment Score: 1.49	Count	P_Value	Benjamini
	GOTERM_BP_FAT	positive regulation of epithelial cell migration	3	0.005	0.19
	GOTERM_BP_FAT	regulation of epithelial cell migration	3	0.013	0.23
	GOTERM_BP_FAT	epithelial cell migration	3	0.022	0.27
	GOTERM_BP_FAT	epithelium migration	3	0.023	0.27
	GOTERM_BP_FAT	tissue migration	3	0.024	0.27
	GOTERM_BP_FAT	ameboidal-type cell migration	3	0.041	0.36
	GOTERM_BP_FAT	positive regulation of cell migration	3	0.06	0.44
	GOTERM_BP_FAT	positive regulation of cell motility	3	0.064	0.46
	GOTERM_BP_FAT	positive regulation of cellular component movement	3	0.067	0.47
	GOTERM_BP_FAT	positive regulation of locomotion	3	0.068	0.47
	GOTERM_BP_FAT	cell growth	3	0.072	0.48
Annotation Cluster 16		Enrichment Score: 1.46	Count	P_Value	Benjamini
	GOTERM_BP_FAT	regulation of cell motility	5	0.0057	0.2
	GOTERM_BP_FAT	regulation of locomotion	5	0.0066	0.19
	GOTERM_BP_FAT	regulation of cellular component movement	5	0.0077	0.2
	GOTERM_BP_FAT	positive regulation of catalytic activity	6	0.017	0.24
	GOTERM_BP_FAT	regulation of cell migration	4	0.031	0.31
	GOTERM_BP_FAT	positive regulation of molecular function	6	0.033	0.32
	GOTERM_BP_FAT	cell adhesion	5	0.088	0.53
	GOTERM_BP_FAT	biological adhesion	5	0.088	0.53
	GOTERM_BP_FAT	cell migration	4	0.12	0.61
	GOTERM_BP_FAT	cell motility	4	0.15	0.68
	GOTERM_BP_FAT	localization of cell	4	0.15	0.68
Annotation Cluster 17		Enrichment Score: 1.42	Count	P_Value	Benjamini
	GOTERM_BP_FAT	embryonic limb morphogenesis	3	0.0074	0.19
	GOTERM_BP_FAT	embryonic appendage morphogenesis	3	0.0074	0.19
	GOTERM_BP_FAT	appendage morphogenesis	3	0.0098	0.21
	GOTERM_BP_FAT	limb morphogenesis	3	0.0098	0.21
	GOTERM_BP_FAT	limb development	3	0.013	0.23
	GOTERM_BP_FAT	appendage development	3	0.013	0.23
	GOTERM_BP_FAT	regulation of ossification	3	0.015	0.23
	GOTERM_BP_FAT	kidney development	3	0.03	0.3
	GOTERM_BP_FAT	renal system development	3	0.033	0.32
	GOTERM_BP_FAT	negative regulation of cell development	3	0.038	0.34
	GOTERM_BP_FAT	urogenital system development	3	0.041	0.36
	GOTERM_BP_FAT	developmental process involved in reproduction	3	0.14	0.66
	GOTERM_BP_FAT	negative regulation of developmental process	3	0.17	0.72
	GOTERM_BP_FAT	regulation of cell development	3	0.21	0.78
	GOTERM_BP_FAT	reproductive process	3	0.41	0.95
	GOTERM_BP_FAT	reproduction	3	0.42	0.95
Annotation Cluster 18		Enrichment Score: 1.41	Count	P_Value	Benjamini
	GOTERM_BP_FAT	regulation of organelle organization	5	0.026	0.28
	GOTERM_BP_FAT	positive regulation of cellular component organization	5	0.029	0.3
	GOTERM_BP_FAT	regulation of cellular component organization	6	0.077	0.5
Annotation Cluster 19		Enrichment Score: 1.4	Count	P_Value	Benjamini
	GOTERM_BP_FAT	tube development	5	0.0024	0.15
	GOTERM_BP_FAT	activation of protein kinase activity	4	0.0032	0.18
	GOTERM_BP_FAT	regulation of protein kinase activity	5	0.0055	0.2
	GOTERM_BP_FAT	regulation of kinase activity	5	0.0072	0.2
	GOTERM_BP_FAT	regulation of protein phosphorylation	6	0.008	0.2
	GOTERM_BP_FAT	regulation of phosphorylation	6	0.011	0.21
	GOTERM_BP_FAT	positive regulation of protein phosphorylation	5	0.011	0.22
	GOTERM_BP_FAT	positive regulation of protein kinase activity	4	0.011	0.22
	GOTERM_BP_FAT	positive regulation of cellular protein metabolic process	6	0.012	0.22
	GOTERM_BP_FAT	positive regulation of phosphorylation	5	0.013	0.23
	GOTERM_BP_FAT	positive regulation of kinase activity	4	0.014	0.23
	GOTERM_BP_FAT	regulation of transferase activity	5	0.014	0.23
	GOTERM_BP_FAT	positive regulation of protein metabolic process	6	0.015	0.23
	GOTERM_BP_FAT	phosphorylation	7	0.019	0.26
	GOTERM_BP_FAT	positive regulation of phosphorus metabolic process	5	0.019	0.26
	GOTERM_BP_FAT	positive regulation of phosphate metabolic process	5	0.019	0.26
	GOTERM_BP_FAT	regulation of phosphate metabolic process	6	0.019	0.26
	GOTERM_BP_FAT	regulation of phosphorus metabolic process	6	0.019	0.25
	GOTERM_BP_FAT	regulation of protein modification process	6	0.022	0.27
	GOTERM_BP_FAT	positive regulation of protein modification process	5	0.026	0.28
	GOTERM_BP_FAT	positive regulation of transferase activity	4	0.026	0.28
	GOTERM_BP_FAT	protein phosphorylation	6	0.033	0.31
	GOTERM_BP_FAT	enzyme linked receptor protein signaling pathway	4	0.07	0.48
	GOTERM_BP_FAT	positive regulation of signal transduction	4	0.17	0.72
	GOTERM_BP_FAT	positive regulation of cell communication	4	0.21	0.78
	GOTERM_BP_FAT	positive regulation of signaling	4	0.21	0.78
	GOTERM_MF_FAT	receptor binding	4	0.26	1
	GOTERM_BP_FAT	regulation of transport	4	0.28	0.85
	GOTERM_BP_FAT	regulation of signal transduction	5	0.3	0.87
	GOTERM_BP_FAT	positive regulation of response to stimulus	4	0.34	0.91
	GOTERM_BP_FAT	cellular protein modification process	6	0.35	0.91
	GOTERM_BP_FAT	protein modification process	6	0.35	0.91
	GOTERM_BP_FAT	regulation of cell communication	5	0.37	0.93
	GOTERM_BP_FAT	regulation of signaling	5	0.39	0.93
	GOTERM_BP_FAT	cell surface receptor signaling pathway	4	0.53	0.98
Annotation Cluster 20		Enrichment Score: 1.39	Count	P_Value	Benjamini
	GOTERM_BP_FAT	positive regulation of cell adhesion	4	0.0066	0.19
	GOTERM_BP_FAT	regulation of cell adhesion	4	0.026	0.28
	GOTERM_BP_FAT	cell adhesion	5	0.088	0.53
	GOTERM_BP_FAT	regulation of anatomical structure morphogenesis	4	0.088	0.53
	GOTERM_BP_FAT	biological adhesion	5	0.088	0.53
Annotation Cluster 21		Enrichment Score: 1.35	Count	P_Value	Benjamini
	GOTERM_BP_FAT	negative regulation of molecular function	5	0.023	0.27
	GOTERM_BP_FAT	negative regulation of catalytic activity	4	0.051	0.41
	GOTERM_BP_FAT	response to oxygen-containing compound	5	0.056	0.43
	GOTERM_BP_FAT	response to organic cyclic compound	4	0.062	0.45
Annotation Cluster 22		Enrichment Score: 1.27	Count	P_Value	Benjamini
	GOTERM_BP_FAT	cardiac chamber morphogenesis	3	0.0063	0.19
	GOTERM_BP_FAT	cardiac chamber development	3	0.011	0.22
	GOTERM_BP_FAT	cardiac muscle tissue development	3	0.015	0.23
	GOTERM_BP_FAT	heart morphogenesis	3	0.023	0.27
	GOTERM_BP_FAT	heart development	3	0.094	0.55
	GOTERM_BP_FAT	negative regulation of cell proliferation	3	0.14	0.67
	GOTERM_BP_FAT	cell projection organization	3	0.39	0.93
	GOTERM_BP_FAT	cellular response to stress	3	0.55	0.98
Annotation Cluster 23		Enrichment Score: 1.25	Count	P_Value	Benjamini
	GOTERM_BP_FAT	phosphatidylinositol metabolic process	3	0.017	0.24
	GOTERM_BP_FAT	glycerophospholipid metabolic process	3	0.032	0.32
	GOTERM_BP_FAT	phospholipid metabolic process	3	0.06	0.45
	GOTERM_BP_FAT	organophosphate metabolic process	3	0.31	0.88
Annotation Cluster 24		Enrichment Score: 1.18	Count	P_Value	Benjamini
	GOTERM_BP_FAT	single organismal cell-cell adhesion	4	0.035	0.32
	GOTERM_BP_FAT	single organism cell adhesion	4	0.043	0.36
	GOTERM_BP_FAT	growth	4	0.066	0.46
	GOTERM_BP_FAT	cell adhesion	5	0.088	0.53
	GOTERM_BP_FAT	biological adhesion	5	0.088	0.53
	GOTERM_BP_FAT	cell-cell adhesion	4	0.11	0.6
Annotation Cluster 25		Enrichment Score: 1.11	Count	P_Value	Benjamini
	GOTERM_BP_FAT	negative regulation of protein phosphorylation	3	0.06	0.45
	GOTERM_BP_FAT	negative regulation of phosphorylation	3	0.07	0.48
	GOTERM_BP_FAT	negative regulation of protein modification process	3	0.12	0.61
Annotation Cluster 26		Enrichment Score: 1.04	Count	P_Value	Benjamini
	GOTERM_CC_FAT	platelet alpha granule	3	0.0047	0.49
	GOTERM_BP_FAT	platelet degranulation	3	0.0052	0.2
	GOTERM_BP_FAT	regulated exocytosis	3	0.034	0.32
	GOTERM_BP_FAT	exocytosis	3	0.063	0.45
	GOTERM_CC_FAT	secretory granule	3	0.086	0.8
	GOTERM_CC_FAT	secretory vesicle	3	0.13	0.9
	GOTERM_CC_FAT	cytoplasmic vesicle part	3	0.21	0.95
	GOTERM_BP_FAT	secretion by cell	3	0.26	0.83
	GOTERM_BP_FAT	secretion	3	0.31	0.88
	GOTERM_CC_FAT	cytoplasmic, membrane-bounded vesicle	3	0.49	1
	GOTERM_MF_FAT	signal transducer activity	3	0.65	1
Annotation Cluster 27		Enrichment Score: 1.01	Count	P_Value	Benjamini
	GOTERM_MF_FAT	cytokine receptor binding	3	0.044	0.99
	GOTERM_BP_FAT	chemotaxis	3	0.11	0.59
	GOTERM_BP_FAT	taxis	3	0.11	0.59
	GOTERM_BP_FAT	cellular response to growth factor stimulus	3	0.13	0.63
	GOTERM_BP_FAT	response to growth factor	3	0.14	0.66
Annotation Cluster 28		Enrichment Score: 0.91	Count	P_Value	Benjamini
	GOTERM_BP_FAT	regulation of mitotic cell cycle	5	0.0013	0.14
	GOTERM_BP_FAT	embryonic morphogenesis	5	0.0023	0.17
	GOTERM_BP_FAT	regulation of cell cycle	6	0.0023	0.15
	GOTERM_BP_FAT	epithelial tube morphogenesis	4	0.0035	0.19
	GOTERM_BP_FAT	positive regulation of cell cycle	4	0.0046	0.21
	GOTERM_BP_FAT	tube morphogenesis	4	0.005	0.2
	GOTERM_BP_FAT	embryonic organ development	4	0.0082	0.2
	GOTERM_BP_FAT	gland development	4	0.0084	0.2
	GOTERM_BP_FAT	skeletal system development	4	0.013	0.23
	GOTERM_BP_FAT	morphogenesis of an epithelium	4	0.015	0.23
	GOTERM_BP_FAT	positive regulation of gene expression	6	0.024	0.27
	GOTERM_BP_FAT	regulation of multicellular organismal development	6	0.025	0.28
	GOTERM_BP_FAT	positive regulation of macromolecule biosynthetic process	5	0.073	0.49
	GOTERM_BP_FAT	positive regulation of biosynthetic process	5	0.097	0.56
	GOTERM_BP_FAT	neuron differentiation	4	0.13	0.63
	GOTERM_BP_FAT	positive regulation of nucleic acid-templated transcription	4	0.15	0.69
	GOTERM_BP_FAT	positive regulation of transcription, DNA-templated	4	0.15	0.69
	GOTERM_BP_FAT	generation of neurons	4	0.16	0.69
	GOTERM_BP_FAT	positive regulation of RNA biosynthetic process	4	0.16	0.7
	GOTERM_BP_FAT	positive regulation of RNA metabolic process	4	0.17	0.72
	GOTERM_BP_FAT	nervous system development	5	0.17	0.72
	GOTERM_BP_FAT	neurogenesis	4	0.18	0.73
	GOTERM_BP_FAT	positive regulation of nucleobase-containing compound metabolic process	4	0.24	0.81
	GOTERM_BP_FAT	positive regulation of cellular biosynthetic process	4	0.26	0.83
	GOTERM_BP_FAT	positive regulation of nitrogen compound metabolic process	4	0.27	0.84
	GOTERM_BP_FAT	regulation of macromolecule biosynthetic process	6	0.41	0.95
	GOTERM_BP_FAT	regulation of gene expression	6	0.47	0.97
	GOTERM_BP_FAT	gene expression	6	0.67	1
	GOTERM_BP_FAT	aromatic compound biosynthetic process	5	0.7	1
	GOTERM_BP_FAT	regulation of transcription, DNA-templated	4	0.75	1
	GOTERM_BP_FAT	transcription, DNA-templated	4	0.75	1
	GOTERM_BP_FAT	regulation of nucleic acid-templated transcription	4	0.75	1
	GOTERM_BP_FAT	regulation of RNA biosynthetic process	4	0.75	1
	GOTERM_BP_FAT	regulation of RNA metabolic process	4	0.77	1
	GOTERM_BP_FAT	nucleic acid-templated transcription	4	0.78	1
	GOTERM_BP_FAT	RNA biosynthetic process	4	0.8	1
	GOTERM_BP_FAT	regulation of cellular macromolecule biosynthetic process	4	0.81	1
	GOTERM_BP_FAT	regulation of nucleobase-containing compound metabolic process	4	0.83	1
	GOTERM_BP_FAT	nucleobase-containing compound biosynthetic process	4	0.86	1
	GOTERM_BP_FAT	regulation of nitrogen compound metabolic process	4	0.87	1
	GOTERM_BP_FAT	heterocycle biosynthetic process	4	0.87	1
	GOTERM_BP_FAT	RNA metabolic process	4	0.89	1
	GOTERM_BP_FAT	cellular macromolecule biosynthetic process	4	0.92	1
Annotation Cluster 29		Enrichment Score: 0.89	Count	P_Value	Benjamini
	GOTERM_MF_FAT	growth factor activity	3	0.017	0.97
	GOTERM_BP_FAT	regulation of protein localization to nucleus	3	0.02	0.26
	GOTERM_BP_FAT	protein targeting to nucleus	3	0.032	0.32
	GOTERM_BP_FAT	protein import into nucleus	3	0.032	0.32
	GOTERM_BP_FAT	single-organism nuclear import	3	0.033	0.31
	GOTERM_BP_FAT	nuclear import	3	0.037	0.33
	GOTERM_BP_FAT	protein import	3	0.044	0.37
	GOTERM_BP_FAT	protein localization to nucleus	3	0.052	0.41
	GOTERM_BP_FAT	nucleocytoplasmic transport	3	0.08	0.51
	GOTERM_BP_FAT	nuclear transport	3	0.083	0.51
	GOTERM_BP_FAT	regulation of cellular protein localization	3	0.11	0.6
	GOTERM_BP_FAT	establishment of protein localization to organelle	3	0.15	0.68
	GOTERM_BP_FAT	regulation of MAPK cascade	3	0.15	0.68
	GOTERM_BP_FAT	single-organism intracellular transport	3	0.16	0.69
	GOTERM_BP_FAT	protein targeting	3	0.16	0.7
	GOTERM_BP_FAT	head development	3	0.17	0.71
	GOTERM_BP_FAT	regulation of protein transport	3	0.18	0.72
	GOTERM_BP_FAT	regulation of establishment of protein localization	3	0.2	0.77
	GOTERM_BP_FAT	regulation of cellular localization	3	0.21	0.78
	GOTERM_BP_FAT	MAPK cascade	3	0.21	0.78
	GOTERM_BP_FAT	signal transduction by protein phosphorylation	3	0.22	0.79
	GOTERM_BP_FAT	protein localization to organelle	3	0.23	0.81
	GOTERM_BP_FAT	regulation of protein localization	3	0.26	0.83
	GOTERM_BP_FAT	intracellular protein transport	3	0.28	0.85
	GOTERM_BP_FAT	negative regulation of signal transduction	3	0.31	0.88
	GOTERM_BP_FAT	negative regulation of cell communication	3	0.34	0.91
	GOTERM_BP_FAT	negative regulation of signaling	3	0.34	0.91
	GOTERM_BP_FAT	intracellular transport	3	0.49	0.97
	GOTERM_BP_FAT	regulation of intracellular signal transduction	3	0.53	0.98
	GOTERM_BP_FAT	establishment of localization in cell	3	0.62	0.99
Annotation Cluster 30		Enrichment Score: 0.78	Count	P_Value	Benjamini
	GOTERM_MF_FAT	protein heterodimerization activity	3	0.11	1
	GOTERM_BP_FAT	hemopoiesis	3	0.17	0.72
	GOTERM_BP_FAT	hematopoietic or lymphoid organ development	3	0.19	0.74
	GOTERM_BP_FAT	immune system development	3	0.2	0.77
Annotation Cluster 31		Enrichment Score: 0.68	Count	P_Value	Benjamini
	GOTERM_BP_FAT	single-organism cellular localization	4	0.098	0.56
	GOTERM_BP_FAT	establishment of protein localization	5	0.14	0.67
	GOTERM_BP_FAT	macromolecule localization	6	0.15	0.68
	GOTERM_BP_FAT	cellular protein localization	4	0.22	0.79
	GOTERM_BP_FAT	cellular macromolecule localization	4	0.22	0.79
	GOTERM_BP_FAT	protein localization	5	0.23	0.81
	GOTERM_BP_FAT	protein transport	4	0.29	0.87
	GOTERM_BP_FAT	cellular localization	4	0.49	0.97
Annotation Cluster 32		Enrichment Score: 0.51	Count	P_Value	Benjamini
	GOTERM_BP_FAT	positive regulation of apoptotic process	3	0.11	0.61
	GOTERM_BP_FAT	positive regulation of programmed cell death	3	0.12	0.61
	GOTERM_BP_FAT	positive regulation of cell death	3	0.13	0.63
	GOTERM_BP_FAT	regulation of apoptotic process	3	0.42	0.95
	GOTERM_BP_FAT	regulation of programmed cell death	3	0.43	0.95
	GOTERM_BP_FAT	regulation of cell death	3	0.46	0.96
	GOTERM_BP_FAT	apoptotic process	3	0.55	0.98
	GOTERM_BP_FAT	programmed cell death	3	0.58	0.99
	GOTERM_BP_FAT	cell death	3	0.61	0.99
Annotation Cluster 33		Enrichment Score: 0.48	Count	P_Value	Benjamini
	GOTERM_BP_FAT	response to hormone	3	0.22	0.78
	GOTERM_BP_FAT	cellular response to endogenous stimulus	3	0.34	0.91
	GOTERM_BP_FAT	response to endogenous stimulus	3	0.48	0.97
Annotation Cluster 34		Enrichment Score: 0.36	Count	P_Value	Benjamini
	GOTERM_CC_FAT	endoplasmic reticulum membrane	3	0.4	0.99
	GOTERM_CC_FAT	nuclear outer membrane-endoplasmic reticulum membrane network	3	0.42	0.99
	GOTERM_CC_FAT	endoplasmic reticulum part	3	0.49	1
Annotation Cluster 35		Enrichment Score: 0.34	Count	P_Value	Benjamini
	GOTERM_BP_FAT	positive regulation of transcription from RNA polymerase II promoter	3	0.29	0.86
	GOTERM_BP_FAT	transcription from RNA polymerase II promoter	3	0.57	0.99
	GOTERM_BP_FAT	regulation of transcription from RNA polymerase II promoter	3	0.57	0.99
Annotation Cluster 36		Enrichment Score: 0.09	Count	P_Value	Benjamini
	GOTERM_MF_FAT	metal ion binding	5	0.79	1
	GOTERM_MF_FAT	cation binding	5	0.8	1
	GOTERM_MF_FAT	ion binding	5	0.83	1

## Sheet: Yellow_hub_connection
Supplementary Table S2b:	The correlations (r2 ≥ 0.8) among the 31 hub lncRNAs and 30 hub mRNAs in yellow module
mRNA	lncRNA	Connectivity_number_in_module	Cor	P
ITGAM	p11977	14	0.8	1.22e-10
PSMD14	p13551	16	0.8	1.22e-10
JAK2	p9196	17	0.8	1.18e-10
PRKCE	p33828	23	0.8	1.17e-10
IFNAR2	p37612_v4	15	0.8	1.16e-10
JAK2	p4173	17	0.8	1.14e-10
RPS6KA3	p27804	21	0.8	1.12e-10
UBE2D2	p11977	14	0.8	1.11e-10
IFNAR2	p26408	16	0.8	1.1e-10
HAVCR2	p27594	18	0.8	1.1e-10
TAB2	p25613	19	0.8	1.09e-10
PARP9	p38830_v4	16	0.8	1.07e-10
JAK2	p38830_v4	16	0.8	1.07e-10
TLR2	p10774	14	0.8	1.05e-10
JAK2	p27594	18	0.8	1.05e-10
TICAM1	p13448	19	0.8	1e-10
PLSCR1	p34806_v4	16	0.8	9.89e-11
JAK2	p28481	16	0.8	9.87e-11
NLRC4	p11977	14	0.8	9.24e-11
PLSCR1	p9196	17	0.8	9.19e-11
PAK2	p28565	14	0.8	8.84e-11
HMGB2	p28481	16	0.8	8.45e-11
PARP9	p9196	17	0.8	8e-11
HMGB2	p44111_v4	21	0.8	7.86e-11
HAVCR2	p6092	16	0.8	7.82e-11
TICAM1	p11240	17	0.8	7.76e-11
CEACAM1	p6092	16	0.8	7.72e-11
RPS6KA3	p33828	23	0.8	7.68e-11
IRAK2	p44111_v4	21	0.81	7.3e-11
FADD	p2106	14	0.81	6.93e-11
PSME4	p33828	23	0.81	6.79e-11
CEACAM1	p17214	14	0.81	6.73e-11
FADD	p44111_v4	21	0.81	6.65e-11
IFI16	p25613	19	0.81	6.59e-11
UBE2D3	p2106	14	0.81	6.37e-11
TAB2	p4173	17	0.81	6.26e-11
UBE2D3	p37612_v4	15	0.81	6.22e-11
ADORA2B	p28565	14	0.81	6.18e-11
ITGAM	p37612_v4	15	0.81	5.97e-11
IFI16	p4269	16	0.81	5.84e-11
NFKB1	p38830_v4	16	0.81	5.82e-11
PSME4	p17214	14	0.81	5.67e-11
CEACAM1	p34806_v4	16	0.81	5.66e-11
ADORA2B	p26408	16	0.81	5.31e-11
PAK2	p25140	14	0.81	5.22e-11
PLSCR1	p11240	17	0.81	5.16e-11
IFI16	p11393	17	0.81	4.88e-11
HAVCR2	p10774	14	0.81	4.77e-11
FADD	p25777	19	0.81	4.69e-11
JAK2	p19615	14	0.81	4.6e-11
IFI16	p44111_v4	21	0.81	4.58e-11
POLR3F	p34806_v4	16	0.81	4.57e-11
IRAK2	p13448	19	0.81	4.4e-11
RPS6KA3	p38830_v4	16	0.81	4.4e-11
PLSCR1	p4269	16	0.81	4.25e-11
PSME4	p25043	17	0.81	4.09e-11
HAVCR2	p13448	19	0.81	4e-11
HMGB2	p11240	17	0.81	3.96e-11
IFI16	p9196	17	0.81	3.86e-11
HAVCR2	p2106	14	0.81	3.83e-11
PARP9	p27804	21	0.81	3.77e-11
RPS6KA3	p13551	16	0.81	3.65e-11
ITGAM	p25777	19	0.81	3.59e-11
POLR3F	p4173	17	0.81	3.47e-11
PAK2	p11977	14	0.81	3.46e-11
ADORA2B	p13448	19	0.81	3.46e-11
FADD	p11977	14	0.81	3.44e-11
CREBBP	p11393	17	0.81	3.37e-11
IFNAR2	p33819	15	0.81	3.35e-11
TLR2	p25613	19	0.81	3.3e-11
CREBBP	p4173	17	0.81	3.28e-11
PSME4	p44111_v4	21	0.81	3.19e-11
CREBBP	p2106	14	0.81	3.16e-11
UBE2D2	p26408	16	0.81	3.12e-11
PARP9	p27594	18	0.81	3.08e-11
PARP9	p17214	14	0.81	3.04e-11
PAK2	p13448	19	0.81	3.03e-11
ADORA2B	p19615	14	0.81	2.95e-11
CREBBP	p34806_v4	16	0.81	2.91e-11
UBE2D2	p10774	14	0.82	2.87e-11
FADD	p13448	19	0.82	2.84e-11
JAK2	p10774	14	0.82	2.81e-11
JAK2	p25140	14	0.82	2.78e-11
UBE2D2	p38830_v4	16	0.82	2.74e-11
IFI16	p19613	14	0.82	2.71e-11
NFKB1	p11977	14	0.82	2.64e-11
IFNAR2	p28481	16	0.82	2.61e-11
UBE2D2	p37612_v4	15	0.82	2.59e-11
IFNAR2	p17214	14	0.82	2.56e-11
HAVCR2	p25777	19	0.82	2.5e-11
TLR2	p27804	21	0.82	2.5e-11
TLR2	p37612_v4	15	0.82	2.44e-11
CEACAM1	p13448	19	0.82	2.41e-11
IFNAR2	p6092	16	0.82	2.41e-11
PLSCR1	p11393	17	0.82	2.37e-11
PSMD14	p19613	14	0.82	2.32e-11
HMGB2	p11977	14	0.82	2.27e-11
POLR3F	p33819	15	0.82	2.24e-11
CREBBP	p37612_v4	15	0.82	2.24e-11
ITGAM	p21901	14	0.82	2.22e-11
RPS6KA3	p27594	18	0.82	2.21e-11
PSMD14	p27804	21	0.82	2.13e-11
IFI16	p25777	19	0.82	2.02e-11
NFKB1	p6092	16	0.82	2e-11
RPS6KA3	p2106	14	0.82	1.95e-11
PARP9	p25613	19	0.82	1.88e-11
RPS6KA3	p14487	17	0.82	1.84e-11
NFKB1	p19615	14	0.82	1.8e-11
NFKB1	p27594	18	0.82	1.79e-11
PAK2	p10774	14	0.82	1.74e-11
NFKB1	p17214	14	0.82	1.73e-11
PAK2	p4173	17	0.82	1.73e-11
UBE2D3	p11393	17	0.82	1.65e-11
UBE2D3	p10774	14	0.82	1.61e-11
CASP8	p11393	17	0.82	1.57e-11
NFKB1	p9196	17	0.82	1.55e-11
PAK2	p19615	14	0.82	1.53e-11
IFI16	p27594	18	0.82	1.5e-11
PLSCR1	p27804	21	0.82	1.49e-11
NFKB1	p28481	16	0.82	1.48e-11
IFI16	p34806_v4	16	0.82	1.45e-11
PSMD14	p10774	14	0.82	1.4e-11
UBE2D3	p26408	16	0.82	1.4e-11
CASP8	p34806_v4	16	0.82	1.36e-11
PARP9	p11240	17	0.82	1.35e-11
PRKCE	p9196	17	0.82	1.31e-11
CASP8	p28481	16	0.82	1.28e-11
ITGAM	p27804	21	0.82	1.26e-11
UBE2D2	p28481	16	0.82	1.2e-11
NFKB1	p10774	14	0.82	1.17e-11
PARP9	p6092	16	0.82	1.16e-11
JAK2	p25613	19	0.82	1.12e-11
PSMD14	p17214	14	0.82	1.11e-11
JAK2	p13551	16	0.82	1.06e-11
POLR3F	p10774	14	0.82	1.05e-11
PARP9	p13551	16	0.82	1.04e-11
TAB2	p9196	17	0.82	1.03e-11
CREBBP	p10774	14	0.83	1e-11
TAB2	p25140	14	0.83	9.71e-12
FADD	p4173	17	0.83	9.39e-12
UBE2D2	p25613	19	0.83	9.37e-12
TAB2	p19615	14	0.83	9.12e-12
IFNAR2	p13551	16	0.83	9e-12
PSMB4	p17214	14	0.83	8.83e-12
ITGAM	p26408	16	0.83	8.83e-12
NFKB1	p19613	14	0.83	8.81e-12
UBE2D3	p34806_v4	16	0.83	8.72e-12
JAK2	p27804	21	0.83	8.54e-12
UBE2D2	p27804	21	0.83	8.29e-12
HMGB2	p33819	15	0.83	8.27e-12
PAK2	p2106	14	0.83	8.17e-12
PSME4	p11240	17	0.83	7.89e-12
JAK2	p26408	16	0.83	7.7e-12
RPS6KA3	p25613	19	0.83	7.69e-12
CREBBP	p21901	14	0.83	7.47e-12
IFI16	p14487	17	0.83	7.38e-12
ITGAM	p14487	17	0.83	7.19e-12
IFNAR2	p38830_v4	16	0.83	7.05e-12
JAK2	p11240	17	0.83	6.9e-12
PLSCR1	p44111_v4	21	0.83	6.9e-12
RPS6KA3	p28481	16	0.83	6.85e-12
PSMB4	p25140	14	0.83	6.8e-12
CREBBP	p11977	14	0.83	6.66e-12
FADD	p21901	14	0.83	6.62e-12
IFNAR2	p25777	19	0.83	6.56e-12
IFNAR2	p21901	14	0.83	6.41e-12
ITGAM	p25613	19	0.83	6.34e-12
CEACAM1	p14487	17	0.83	6.19e-12
FADD	p13551	16	0.83	6.06e-12
TAB2	p11393	17	0.83	5.82e-12
TAB2	p33828	23	0.83	5.64e-12
IFNAR2	p10774	14	0.83	5.23e-12
HAVCR2	p44111_v4	21	0.83	5.09e-12
TAB2	p11240	17	0.83	4.88e-12
CREBBP	p33828	23	0.83	4.85e-12
TLR2	p33828	23	0.83	4.82e-12
PARP9	p19613	14	0.83	4.68e-12
TAB2	p2106	14	0.83	4.62e-12
CREBBP	p13551	16	0.83	4.57e-12
PSMB4	p11977	14	0.83	4.51e-12
CASP8	p13551	16	0.83	4.5e-12
IFNAR2	p11977	14	0.83	4.46e-12
PARP9	p14487	17	0.83	4.44e-12
UBE2D2	p25043	17	0.83	4.39e-12
RPS6KA3	p6092	16	0.83	4.37e-12
NFKB1	p25043	17	0.83	4.01e-12
CREBBP	p25613	19	0.83	3.92e-12
TAB2	p27804	21	0.83	3.68e-12
NFKB1	p13551	16	0.83	3.53e-12
CREBBP	p27804	21	0.83	3.4e-12
IFNAR2	p44111_v4	21	0.84	3.32e-12
PSMB4	p19615	14	0.84	3.31e-12
CASP8	p2106	14	0.84	3.19e-12
FADD	p33828	23	0.84	3.17e-12
CREBBP	p33819	15	0.84	3.16e-12
JAK2	p33828	23	0.84	3.14e-12
JAK2	p33819	15	0.84	3e-12
PAK2	p27804	21	0.84	2.96e-12
PSME4	p2106	14	0.84	2.9e-12
TAB2	p38830_v4	16	0.84	2.89e-12
DDX58	p34806_v4	16	0.84	2.85e-12
HAVCR2	p28565	14	0.84	2.84e-12
CREBBP	p28481	16	0.84	2.78e-12
CREBBP	p17214	14	0.84	2.77e-12
ITGAM	p27594	18	0.84	2.7e-12
FADD	p27804	21	0.84	2.46e-12
FADD	p25613	19	0.84	2.45e-12
RPS6KA3	p25043	17	0.84	2.38e-12
UBE2D3	p9196	17	0.84	2.31e-12
RPS6KA3	p9196	17	0.84	2.04e-12
TAB2	p6092	16	0.84	1.95e-12
PSME4	p19615	14	0.84	1.94e-12
PSMD14	p25140	14	0.84	1.94e-12
PARP9	p25777	19	0.84	1.94e-12
HMGB2	p27804	21	0.84	1.9e-12
CASP8	p38830_v4	16	0.84	1.89e-12
UBE2D3	p4173	17	0.84	1.89e-12
HMGB2	p13551	16	0.84	1.85e-12
JAK2	p25777	19	0.84	1.84e-12
UBE2D3	p11240	17	0.84	1.65e-12
UBE2D2	p19613	14	0.84	1.63e-12
NLRC4	p25140	14	0.84	1.6e-12
JAK2	p13448	19	0.84	1.57e-12
PAK2	p13551	16	0.84	1.57e-12
UBE2D3	p25043	17	0.84	1.56e-12
PSMD14	p25613	19	0.84	1.55e-12
IFI16	p28565	14	0.84	1.53e-12
PSME4	p26408	16	0.84	1.52e-12
TAB2	p26408	16	0.84	1.5e-12
NFKB1	p11393	17	0.84	1.49e-12
UBE2D3	p28565	14	0.84	1.49e-12
CASP8	p28565	14	0.84	1.46e-12
PSME4	p38830_v4	16	0.84	1.46e-12
PSMB4	p27804	21	0.84	1.43e-12
PSMD14	p19615	14	0.84	1.4e-12
PSMD14	p11393	17	0.84	1.39e-12
PSMD14	p2106	14	0.84	1.36e-12
UBE2D3	p25613	19	0.84	1.36e-12
PSME4	p13448	19	0.84	1.34e-12
UBE2D3	p38830_v4	16	0.84	1.24e-12
PAK2	p9196	17	0.84	1.23e-12
NFKB1	p4173	17	0.84	1.21e-12
PLSCR1	p4173	17	0.84	1.21e-12
UBE2D2	p17214	14	0.84	1.19e-12
PSMB4	p10774	14	0.84	1.17e-12
PSMB4	p4173	17	0.84	1.16e-12
TAB2	p28565	14	0.84	1.14e-12
CREBBP	p9196	17	0.84	1.14e-12
PARP9	p2106	14	0.84	1.11e-12
PAK2	p33828	23	0.84	1.09e-12
HAVCR2	p34806_v4	16	0.84	1.06e-12
PARP9	p28481	16	0.84	1.05e-12
NFKB1	p25140	14	0.85	1.02e-12
IFNAR2	p25613	19	0.85	9.82e-13
CASP8	p26408	16	0.85	9.21e-13
IFNAR2	p19615	14	0.85	9.07e-13
CASP8	p25043	17	0.85	8.12e-13
PSMD14	p33828	23	0.85	8.04e-13
HAVCR2	p27804	21	0.85	7.56e-13
UBE2D3	p33828	23	0.85	7.46e-13
CASP8	p13448	19	0.85	7.35e-13
HMGB2	p27594	18	0.85	7.22e-13
PAK2	p33819	15	0.85	7.15e-13
PARP9	p21901	14	0.85	7e-13
PSMD14	p14487	17	0.85	6.83e-13
HAVCR2	p4173	17	0.85	6.79e-13
PSMD14	p6092	16	0.85	6.59e-13
FADD	p33819	15	0.85	6.18e-13
ITGAM	p34806_v4	16	0.85	6.06e-13
PAK2	p27594	18	0.85	5.9e-13
FADD	p34806_v4	16	0.85	5.68e-13
FADD	p11393	17	0.85	5.67e-13
IFNAR2	p11240	17	0.85	5.65e-13
PSMB4	p9196	17	0.85	5.64e-13
UBE2D3	p19615	14	0.85	5.38e-13
RPS6KA3	p25777	19	0.85	5.3e-13
RPS6KA3	p11240	17	0.85	5.1e-13
FADD	p27594	18	0.85	5.07e-13
JAK2	p11393	17	0.85	5e-13
JAK2	p37612_v4	15	0.85	4.61e-13
HMGB2	p34806_v4	16	0.85	4.46e-13
PSMD14	p28481	16	0.85	4.37e-13
PAK2	p25043	17	0.85	4.33e-13
TICAM1	p33828	23	0.85	4.33e-13
UBE2D2	p14487	17	0.85	4.25e-13
PARP9	p4173	17	0.85	4.06e-13
POLR3F	p11393	17	0.85	4.03e-13
IFNAR2	p25140	14	0.85	3.9e-13
PAK2	p25613	19	0.85	3.71e-13
CASP8	p37612_v4	15	0.85	3.67e-13
CREBBP	p14487	17	0.85	3.58e-13
PARP9	p33828	23	0.85	3.55e-13
CASP8	p11977	14	0.85	3.37e-13
PAK2	p21901	14	0.85	3.32e-13
POLR3F	p17214	14	0.85	3.29e-13
CREBBP	p6092	16	0.85	3.27e-13
RPS6KA3	p25140	14	0.85	3.24e-13
NFKB1	p27804	21	0.85	3.16e-13
PSMD14	p37612_v4	15	0.85	3.12e-13
HMGB2	p33828	23	0.85	3.02e-13
LDLR	p33828	23	0.85	3e-13
TAB2	p14487	17	0.85	2.96e-13
PSME4	p19613	14	0.86	2.78e-13
POLR3F	p27594	18	0.86	2.76e-13
CASP8	p25140	14	0.86	2.75e-13
TLR2	p38830_v4	16	0.86	2.75e-13
NFKB1	p25777	19	0.86	2.67e-13
HMGB2	p25043	17	0.86	2.48e-13
POLR3F	p11240	17	0.86	2.39e-13
POLR3F	p19615	14	0.86	2.39e-13
POLR3F	p21901	14	0.86	2.27e-13
UBE2D3	p6092	16	0.86	2.23e-13
NFKB1	p28565	14	0.86	2.2e-13
CREBBP	p25043	17	0.86	2.11e-13
HMGB2	p25777	19	0.86	2.1e-13
CASP8	p25777	19	0.86	2.09e-13
IFNAR2	p14487	17	0.86	2.06e-13
PSMD14	p13448	19	0.86	1.96e-13
FADD	p25043	17	0.86	1.96e-13
UBE2D3	p13448	19	0.86	1.94e-13
CREBBP	p19615	14	0.86	1.91e-13
TAB2	p11977	14	0.86	1.84e-13
CREBBP	p25140	14	0.86	1.83e-13
PSMB4	p25613	19	0.86	1.77e-13
IFI16	p25043	17	0.86	1.68e-13
CASP8	p9196	17	0.86	1.68e-13
CASP8	p4173	17	0.86	1.61e-13
JAK2	p44111_v4	21	0.86	1.61e-13
CASP8	p11240	17	0.86	1.54e-13
IFNAR2	p27804	21	0.86	1.51e-13
RPS6KA3	p10774	14	0.86	1.48e-13
RPS6KA3	p26408	16	0.86	1.47e-13
PAK2	p34806_v4	16	0.86	1.47e-13
ITGAM	p25043	17	0.86	1.42e-13
CREBBP	p26408	16	0.86	1.35e-13
IFI16	p33828	23	0.86	1.35e-13
TICAM1	p44111_v4	21	0.86	1.32e-13
TAB2	p25043	17	0.86	1.23e-13
NFKB1	p33828	23	0.86	1.21e-13
FADD	p28481	16	0.86	1.2e-13
CREBBP	p13448	19	0.86	1.19e-13
PSMB4	p11393	17	0.86	1.18e-13
IFNAR2	p4269	16	0.86	1.12e-13
TAB2	p13448	19	0.86	1.1e-13
PAK2	p28481	16	0.86	1.04e-13
PSMB4	p28565	14	0.86	1.03e-13
PAK2	p6092	16	0.86	1e-13
UBE2D2	p19615	14	0.86	9.86e-14
UBE2D2	p25140	14	0.86	9.68e-14
POLR3F	p26408	16	0.86	9.5e-14
IFI16	p4173	17	0.86	9.5e-14
PSMB4	p37612_v4	15	0.86	9.41e-14
TAB2	p17214	14	0.86	9.3e-14
PSMB4	p14487	17	0.86	9.15e-14
PSMD14	p25043	17	0.86	8.97e-14
PSMB4	p6092	16	0.86	8.82e-14
POLR3F	p38830_v4	16	0.86	8.39e-14
NFKB1	p44111_v4	21	0.86	7.68e-14
NFKB1	p21901	14	0.86	7.64e-14
POLR3F	p11977	14	0.87	7.28e-14
ITGAM	p33819	15	0.87	6.75e-14
PAK2	p14487	17	0.87	6.68e-14
UBE2D3	p28481	16	0.87	6.04e-14
HAVCR2	p11393	17	0.87	5.97e-14
PARP9	p11393	17	0.87	5.77e-14
TAB2	p27594	18	0.87	5.55e-14
HMGB2	p4173	17	0.87	5.46e-14
HAVCR2	p33828	23	0.87	5.2e-14
POLR3F	p25140	14	0.87	5.08e-14
TAB2	p34806_v4	16	0.87	5.06e-14
PSMB4	p38830_v4	16	0.87	5.06e-14
UBE2D2	p25777	19	0.87	5.02e-14
PSMB4	p33828	23	0.87	5.02e-14
PAK2	p44111_v4	21	0.87	4.75e-14
CASP8	p6092	16	0.87	4.53e-14
PSMD14	p26408	16	0.87	4.44e-14
PAK2	p11393	17	0.87	4.2e-14
HAVCR2	p13551	16	0.87	4.17e-14
PAK2	p17214	14	0.87	4.09e-14
PSMB4	p27594	18	0.87	4e-14
NFKB1	p33819	15	0.87	3.91e-14
RPS6KA3	p37612_v4	15	0.87	3.51e-14
UBE2D3	p13551	16	0.87	3.42e-14
UBE2D2	p2106	14	0.87	3.42e-14
PSME4	p25613	19	0.87	3.42e-14
CASP8	p4269	16	0.87	3.42e-14
HAVCR2	p21901	14	0.87	3.33e-14
PSMD14	p38830_v4	16	0.87	3.11e-14
TLR2	p27594	18	0.87	2.86e-14
IFI16	p37612_v4	15	0.87	2.86e-14
HMGB2	p28565	14	0.87	2.49e-14
PSMB4	p34806_v4	16	0.87	2.46e-14
PARP9	p33819	15	0.87	2.38e-14
NFKB1	p14487	17	0.87	2.22e-14
IFI16	p33819	15	0.87	2.18e-14
PSMD14	p11240	17	0.87	2.09e-14
POLR3F	p28481	16	0.87	2.04e-14
CREBBP	p38830_v4	16	0.87	1.82e-14
PLSCR1	p33828	23	0.87	1.78e-14
UBE2D3	p25140	14	0.87	1.75e-14
PSME4	p37612_v4	15	0.87	1.75e-14
TAB2	p13551	16	0.87	1.73e-14
CASP8	p33819	15	0.88	1.69e-14
NFKB1	p25613	19	0.88	1.64e-14
ITGAM	p4173	17	0.88	1.64e-14
HMGB2	p11393	17	0.88	1.6e-14
PSMB4	p2106	14	0.88	1.58e-14
NLRC4	p27804	21	0.88	1.58e-14
PAK2	p19613	14	0.88	1.49e-14
PSMB4	p11240	17	0.88	1.47e-14
PARP9	p25043	17	0.88	1.47e-14
PAK2	p4269	16	0.88	1.29e-14
TICAM1	p10774	14	0.88	1.2e-14
PSMB4	p28481	16	0.88	1.2e-14
JAK2	p4269	16	0.88	1.2e-14
NFKB1	p4269	16	0.88	1.13e-14
POLR3F	p28565	14	0.88	1.07e-14
PSMB4	p33819	15	0.88	1.07e-14
PAK2	p11240	17	0.88	9.77e-15
TAB2	p19613	14	0.88	9.77e-15
RPS6KA3	p13448	19	0.88	7.99e-15
ITGAM	p33828	23	0.88	7.99e-15
POLR3F	p13448	19	0.88	7.55e-15
POLR3F	p44111_v4	21	0.88	6.44e-15
UBE2D3	p11977	14	0.88	6.22e-15
CREBBP	p27594	18	0.88	5.55e-15
PSMB4	p19613	14	0.88	5.33e-15
PSME4	p6092	16	0.88	5.33e-15
NFKB1	p13448	19	0.88	3.77e-15
PSME4	p14487	17	0.88	3.77e-15
POLR3F	p27804	21	0.88	3.77e-15
TAB2	p4269	16	0.88	3.55e-15
UBE2D3	p14487	17	0.89	3.11e-15
IFI16	p26408	16	0.89	3.11e-15
PARP9	p28565	14	0.89	3.11e-15
POLR3F	p13551	16	0.89	2.89e-15
CASP8	p19615	14	0.89	2.89e-15
CEACAM1	p21901	14	0.89	2.89e-15
FADD	p28565	14	0.89	2.89e-15
PSMB4	p25043	17	0.89	2.66e-15
ITGAM	p11393	17	0.89	2.44e-15
CASP8	p33828	23	0.89	2.44e-15
TLR2	p4173	17	0.89	2.44e-15
POLR3F	p2106	14	0.89	2.22e-15
PSMB4	p13551	16	0.89	1.78e-15
UBE2D3	p17214	14	0.89	1.78e-15
CASP8	p44111_v4	21	0.89	1.78e-15
PSMD14	p9196	17	0.89	1.78e-15
POLR3F	p33828	23	0.89	1.55e-15
UBE2D2	p11240	17	0.89	1.33e-15
CASP8	p17214	14	0.89	1.33e-15
POLR3F	p19613	14	0.89	1.33e-15
CREBBP	p19613	14	0.89	1.33e-15
IFNAR2	p27594	18	0.89	1.33e-15
PSME4	p4269	16	0.89	1.33e-15
TAB2	p44111_v4	21	0.89	1.11e-15
CREBBP	p11240	17	0.89	8.88e-16
CASP8	p14487	17	0.89	8.88e-16
PSMB4	p21901	14	0.89	8.88e-16
TAB2	p33819	15	0.89	8.88e-16
POLR3F	p37612_v4	15	0.89	8.88e-16
NFKB1	p37612_v4	15	0.89	8.88e-16
PAK2	p38830_v4	16	0.89	8.88e-16
UBE2D3	p44111_v4	21	0.89	8.88e-16
POLR3F	p25043	17	0.9	4.44e-16
PSMD14	p25777	19	0.9	4.44e-16
POLR3F	p25777	19	0.9	4.44e-16
TAB2	p28481	16	0.9	4.44e-16
POLR3F	p6092	16	0.9	4.44e-16
PSME4	p9196	17	0.9	4.44e-16
POLR3F	p14487	17	0.9	2.22e-16
CASP8	p25613	19	0.9	2.22e-16
POLR3F	p25613	19	0.9	2.22e-16
CREBBP	p25777	19	0.9	2.22e-16
PSMB4	p25777	19	0.9	2.22e-16
PSMB4	p26408	16	0.9	2.22e-16
CASP8	p27594	18	0.9	2.22e-16
UBE2D3	p27804	21	0.9	2.22e-16
UBE2D2	p9196	17	0.9	2.22e-16
PSMB4	p13448	19	0.92	0
UBE2D2	p13448	19	0.91	0
CASP8	p19613	14	0.9	0
IFNAR2	p19613	14	0.9	0
UBE2D3	p19613	14	0.9	0
CASP8	p21901	14	0.92	0
UBE2D3	p21901	14	0.91	0
TAB2	p21901	14	0.91	0
TAB2	p25777	19	0.94	0
PAK2	p25777	19	0.9	0
UBE2D3	p25777	19	0.93	0
NFKB1	p26408	16	0.9	0
UBE2D3	p27594	18	0.9	0
CASP8	p27804	21	0.91	0
ITGAM	p28565	14	0.91	0
UBE2D3	p33819	15	0.91	0
PARP9	p34806_v4	16	0.93	0
UBE2D3	p4269	16	0.9	0
POLR3F	p4269	16	0.92	0
RPS6KA3	p4269	16	0.92	0
PSMB4	p4269	16	0.9	0
CREBBP	p4269	16	0.92	0
PSMD14	p4269	16	0.92	0
UBE2D2	p4269	16	0.94	0
PSMD14	p44111_v4	21	0.92	0
CREBBP	p44111_v4	21	0.94	0
UBE2D2	p44111_v4	21	0.91	0
RPS6KA3	p44111_v4	21	0.92	0
PSMB4	p44111_v4	21	0.94	0
UBE2D2	p6092	16	0.9	0
POLR3F	p9196	17	0.91	0
