# Supplementary material for: Integrative lncRNA–mRNA co‐expression network analysis identifies novel lncRNA E2F3‐IT1 for rheumatoid arthritis
Source: Clin Transl Med. 2021 Feb 24;11(2):e325. doi: 10.1002/ctm2.325 (PMC7905107; doi:10.1002/ctm2.325)
Supplement: Supplementary file 3 — Supporting Information [file CTM2-11-e325-s001.xlsx]

## Sheet: CIT_chip_results
Supplementary Table S3: 191 significant causative regulatory chains of lncRNA→mRNA→RA
Dependent	lncRNA_name	mRNA	P1	P2	P3	P4
RA	AK098095	DDX58	1.80738e-05	0.0002	0.0011	0.2645
RA	AK098095	HAVCR2	1.80738e-05	0.0004	0.0169	0.0623
RA	AK098095	HMGB2	1.80738e-05	0.0003	0.0001	0.4404
RA	AK098095	IFI16	1.80738e-05	<.0001	0.0062	0.9134
RA	AK098095	IRAK2	1.80738e-05	<.0001	0.0315	0.0763
RA	AK098095	ITGAM	1.80738e-05	<.0001	0.0103	0.4829
RA	AK098095	LDLR	1.80738e-05	<.0001	0.0012	0.3573
RA	AK098095	PARP9	1.80738e-05	<.0001	0.0022	0.4922
RA	AK098095	PLSCR1	1.80738e-05	<.0001	<.0001	0.9596
RA	AK098095	TAB2	1.80738e-05	<.0001	0.0084	0.6287
RA	AK098095	TICAM1	1.80738e-05	<.0001	0.0025	0.2592
RA	ASO2274	CASP8	3.37523e-05	<.0001	0.0301	0.3618
RA	ASO2274	CEACAM1	3.37523e-05	<.0001	0.0366	0.0984
RA	ASO2274	DDX58	3.37523e-05	0.0007	0.0006	0.2551
RA	ASO2274	HAVCR2	3.37523e-05	<.0001	0.027	0.2207
RA	ASO2274	HMGB2	3.37523e-05	<.0001	<.0001	0.8357
RA	ASO2274	IFI16	3.37523e-05	<.0001	0.0022	0.3817
RA	ASO2274	IRAK2	3.37523e-05	<.0001	0.0271	0.1343
RA	ASO2274	ITGAM	3.37523e-05	<.0001	0.0048	0.3983
RA	ASO2274	LDLR	3.37523e-05	0.0009	0.0005	0.2471
RA	ASO2274	PARP9	3.37523e-05	<.0001	0.0015	0.9356
RA	ASO2274	PLSCR1	3.37523e-05	<.0001	<.0001	0.7692
RA	ASO2274	TAB2	3.37523e-05	<.0001	0.0045	0.6693
RA	ASO2274	TICAM1	3.37523e-05	<.0001	0.0018	0.3952
RA	ASO2274	TLR2	3.37523e-05	0.0001	0.0372	0.0725
RA	BCL7B	HMGB2	2.04738e-07	<.0001	0.0074	0.2847
RA	BCL7B	LDLR	2.04738e-07	<.0001	0.05	0.1122
RA	BCL7B	PLSCR1	2.04738e-07	<.0001	0.0061	0.4609
RA	CTA-384D8.20	DDX58	2.60449e-06	0.001	0.0025	0.0704
RA	CTA-384D8.20	HMGB2	2.60449e-06	<.0001	0.0008	0.5023
RA	CTA-384D8.20	IFI16	2.60449e-06	<.0001	0.0142	0.1414
RA	CTA-384D8.20	LDLR	2.60449e-06	0.0029	0.0017	0.0526
RA	CTA-384D8.20	PARP9	2.60449e-06	<.0001	0.0108	0.2665
RA	CTA-384D8.20	PLSCR1	2.60449e-06	<.0001	0.0005	0.539
RA	CTA-384D8.20	TAB2	2.60449e-06	<.0001	0.0296	0.2022
RA	CTA-384D8.20	TICAM1	2.60449e-06	<.0001	0.0138	0.1761
RA	CTB-89H12.4	CASP8	9.51804e-05	<.0001	0.0154	0.7704
RA	CTB-89H12.4	CEACAM1	9.51804e-05	<.0001	0.0388	0.3967
RA	CTB-89H12.4	DDX58	9.51804e-05	0.0005	0.0003	0.4025
RA	CTB-89H12.4	HAVCR2	9.51804e-05	<.0001	0.0167	0.5164
RA	CTB-89H12.4	HMGB2	9.51804e-05	<.0001	<.0001	0.8749
RA	CTB-89H12.4	IFI16	9.51804e-05	<.0001	0.0011	0.7968
RA	CTB-89H12.4	IRAK2	9.51804e-05	<.0001	0.0236	0.4516
RA	CTB-89H12.4	ITGAM	9.51804e-05	<.0001	0.002	0.519
RA	CTB-89H12.4	LDLR	9.51804e-05	0.0002	0.0003	0.4994
RA	CTB-89H12.4	PARP9	9.51804e-05	<.0001	0.0005	0.9955
RA	CTB-89H12.4	PLSCR1	9.51804e-05	<.0001	<.0001	0.6539
RA	CTB-89H12.4	POLR3F	9.51804e-05	<.0001	0.0234	0.9282
RA	CTB-89H12.4	PSMB4	9.51804e-05	<.0001	0.0224	0.7118
RA	CTB-89H12.4	TAB2	9.51804e-05	<.0001	0.0016	0.6392
RA	CTB-89H12.4	TICAM1	9.51804e-05	<.0001	0.001	0.9473
RA	CTB-89H12.4	TLR2	9.51804e-05	<.0001	0.0358	0.2413
RA	CTC-205M6.5	HMGB2	2.11917e-06	<.0001	0.0011	0.6696
RA	CTC-205M6.5	IFI16	2.11917e-06	<.0001	0.0118	0.0904
RA	CTC-205M6.5	ITGAM	2.11917e-06	<.0001	0.0279	0.0976
RA	CTC-205M6.5	PARP9	2.11917e-06	<.0001	0.0126	0.2461
RA	CTC-205M6.5	PLSCR1	2.11917e-06	0.0001	0.0004	0.2869
RA	CTC-205M6.5	TICAM1	2.11917e-06	<.0001	0.0117	0.1126
RA	DQ593252	DDX58	3.34884e-06	0.002	0.0018	0.0655
RA	DQ593252	HMGB2	3.34884e-06	<.0001	0.0008	0.9742
RA	DQ593252	IFI16	3.34884e-06	<.0001	0.0162	0.2276
RA	DQ593252	ITGAM	3.34884e-06	<.0001	0.027	0.1626
RA	DQ593252	LDLR	3.34884e-06	0.0004	0.0024	0.1057
RA	DQ593252	PARP9	3.34884e-06	<.0001	0.0108	0.3825
RA	DQ593252	PLSCR1	3.34884e-06	<.0001	0.0004	0.5206
RA	DQ593252	TICAM1	3.34884e-06	<.0001	0.0075	0.1172
RA	E2F3-IT1	DDX58	6.01028e-06	0.0015	0.0014	0.0945
RA	E2F3-IT1	HMGB2	6.01028e-06	<.0001	0.0004	0.566
RA	E2F3-IT1	IFI16	6.01028e-06	<.0001	0.0122	0.3527
RA	E2F3-IT1	ITGAM	6.01028e-06	<.0001	0.0224	0.2769
RA	E2F3-IT1	LDLR	6.01028e-06	<.0001	0.0029	0.2715
RA	E2F3-IT1	PARP9	6.01028e-06	<.0001	0.0067	0.4659
RA	E2F3-IT1	PLSCR1	6.01028e-06	<.0001	0.0002	0.5758
RA	E2F3-IT1	TAB2	6.01028e-06	<.0001	0.0214	0.4294
RA	E2F3-IT1	TICAM1	6.01028e-06	0.0004	0.0036	0.101
RA	ENSG00000261777.1	HMGB2	4.33468e-06	<.0001	0.0004	0.4003
RA	ENSG00000261777.1	IFI16	4.33468e-06	<.0001	0.0088	0.1509
RA	ENSG00000261777.1	ITGAM	4.33468e-06	<.0001	0.0131	0.0987
RA	ENSG00000261777.1	LDLR	4.33468e-06	0.0001	0.0027	0.1616
RA	ENSG00000261777.1	PARP9	4.33468e-06	<.0001	0.0078	0.3551
RA	ENSG00000261777.1	PLSCR1	4.33468e-06	<.0001	0.0003	0.4905
RA	ENSG00000261777.1	TAB2	4.33468e-06	<.0001	0.0235	0.2995
RA	ENSG00000261777.1	TICAM1	4.33468e-06	<.0001	0.0081	0.1761
RA	ENSG00000266053.2	ADORA2B	0.000284166	0.0003	0.0476	0.0941
RA	ENSG00000266053.2	CASP8	0.000284166	<.0001	0.0052	0.8924
RA	ENSG00000266053.2	CEACAM1	0.000284166	<.0001	0.0113	0.3532
RA	ENSG00000266053.2	CREBBP	0.000284166	<.0001	0.0402	0.8815
RA	ENSG00000266053.2	DDX58	0.000284166	0.0003	0.0001	0.6372
RA	ENSG00000266053.2	HAVCR2	0.000284166	<.0001	0.0056	0.5478
RA	ENSG00000266053.2	HMGB2	0.000284166	<.0001	<.0001	0.6384
RA	ENSG00000266053.2	IFI16	0.000284166	<.0001	0.0004	0.9985
RA	ENSG00000266053.2	IRAK2	0.000284166	<.0001	0.0083	0.5192
RA	ENSG00000266053.2	ITGAM	0.000284166	<.0001	0.0008	0.7098
RA	ENSG00000266053.2	LDLR	0.000284166	<.0001	0.0001	0.9828
RA	ENSG00000266053.2	NFKB1	0.000284166	<.0001	0.0462	0.4474
RA	ENSG00000266053.2	PARP9	0.000284166	<.0001	0.0002	0.5988
RA	ENSG00000266053.2	PLSCR1	0.000284166	<.0001	<.0001	0.6195
RA	ENSG00000266053.2	POLR3F	0.000284166	<.0001	0.0072	0.7769
RA	ENSG00000266053.2	PSMB4	0.000284166	<.0001	0.0073	0.7527
RA	ENSG00000266053.2	TAB2	0.000284166	<.0001	0.0005	0.5002
RA	ENSG00000266053.2	TICAM1	0.000284166	<.0001	0.0003	0.9754
RA	ENSG00000266053.2	TLR2	0.000284166	<.0001	0.0244	0.871
RA	ENSG00000266053.2	UBE2D3	0.000284166	<.0001	0.0205	0.8291
RA	FGD5-AS1	DDX58	9.0695e-06	0.001	0.0012	0.13
RA	FGD5-AS1	HMGB2	9.0695e-06	<.0001	0.0003	0.7639
RA	FGD5-AS1	IFI16	9.0695e-06	<.0001	0.0079	0.3526
RA	FGD5-AS1	ITGAM	9.0695e-06	<.0001	0.0093	0.1616
RA	FGD5-AS1	LDLR	9.0695e-06	<.0001	0.002	0.2865
RA	FGD5-AS1	PARP9	9.0695e-06	<.0001	0.0034	0.3216
RA	FGD5-AS1	PLSCR1	9.0695e-06	<.0001	0.0002	0.9336
RA	FGD5-AS1	TAB2	9.0695e-06	<.0001	0.019	0.8021
RA	FGD5-AS1	TICAM1	9.0695e-06	<.0001	0.0095	0.6732
RA	FLNB-AS1	DDX58	9.0905e-06	0.0003	0.0016	0.1841
RA	FLNB-AS1	HMGB2	9.0905e-06	<.0001	0.0002	0.5033
RA	FLNB-AS1	IFI16	9.0905e-06	<.0001	0.0079	0.3503
RA	FLNB-AS1	ITGAM	9.0905e-06	<.0001	0.0258	0.6862
RA	FLNB-AS1	LDLR	9.0905e-06	0.0015	0.001	0.1196
RA	FLNB-AS1	PARP9	9.0905e-06	<.0001	0.0057	0.8302
RA	FLNB-AS1	PLSCR1	9.0905e-06	<.0001	0.0002	0.9485
RA	FLNB-AS1	TAB2	9.0905e-06	<.0001	0.0131	0.3957
RA	FLNB-AS1	TICAM1	9.0905e-06	<.0001	0.0051	0.2545
RA	INE2	BCL10	0.00022078	<.0001	0.042	0.1344
RA	INE2	CASP8	0.00022078	<.0001	0.005	0.463
RA	INE2	CEACAM1	0.00022078	<.0001	0.0151	0.3679
RA	INE2	CREBBP	0.00022078	<.0001	0.0437	0.5583
RA	INE2	DDX58	0.00022078	0.0005	0.0001	0.5486
RA	INE2	HAVCR2	0.00022078	<.0001	0.0081	0.6897
RA	INE2	HMGB2	0.00022078	<.0001	<.0001	0.637
RA	INE2	IFI16	0.00022078	<.0001	0.0005	0.7619
RA	INE2	IRAK2	0.00022078	0.0004	0.0056	0.2105
RA	INE2	ITGAM	0.00022078	<.0001	0.001	0.7033
RA	INE2	LDLR	0.00022078	<.0001	0.0002	0.8687
RA	INE2	PARP9	0.00022078	<.0001	0.0002	0.5358
RA	INE2	PLSCR1	0.00022078	<.0001	<.0001	0.6027
RA	INE2	POLR3F	0.00022078	<.0001	0.0081	0.5559
RA	INE2	PSMB4	0.00022078	<.0001	0.01	0.9268
RA	INE2	TAB2	0.00022078	<.0001	0.0007	0.8734
RA	INE2	TICAM1	0.00022078	<.0001	0.0004	0.7694
RA	INE2	TLR2	0.00022078	<.0001	0.0264	0.5517
RA	INE2	UBE2D3	0.00022078	<.0001	0.0257	0.7348
RA	LINC00152	DDX58	2.50967e-06	<.0001	0.0098	0.3485
RA	LINC00152	HMGB2	2.50967e-06	<.0001	0.001	0.8252
RA	LINC00152	IFI16	2.50967e-06	<.0001	0.0199	0.2011
RA	LINC00152	ITGAM	2.50967e-06	<.0001	0.0474	0.2166
RA	LINC00152	LDLR	2.50967e-06	0.0008	0.0025	0.0778
RA	LINC00152	PARP9	2.50967e-06	<.0001	0.0226	0.9417
RA	LINC00152	PLSCR1	2.50967e-06	<.0001	0.0005	0.4835
RA	LINC00152	TAB2	2.50967e-06	<.0001	0.0441	0.314
RA	LINC00152	TICAM1	2.50967e-06	<.0001	0.0092	0.1057
RA	LOC100996430	HMGB2	4.53506e-07	<.0001	0.0043	0.4316
RA	LOC100996430	PLSCR1	4.53506e-07	0.0002	0.0011	0.1378
RA	NR_047003.1	CASP8	3.04493e-05	<.0001	0.0447	0.5551
RA	NR_047003.1	DDX58	3.04493e-05	0.0024	0.0005	0.1732
RA	NR_047003.1	HAVCR2	3.04493e-05	<.0001	0.0298	0.2178
RA	NR_047003.1	HMGB2	3.04493e-05	<.0001	<.0001	0.9032
RA	NR_047003.1	IFI16	3.04493e-05	<.0001	0.0032	0.6116
RA	NR_047003.1	IRAK2	3.04493e-05	<.0001	0.0354	0.1598
RA	NR_047003.1	ITGAM	3.04493e-05	<.0001	0.0037	0.2395
RA	NR_047003.1	LDLR	3.04493e-05	<.0001	0.0007	0.3997
RA	NR_047003.1	PARP9	3.04493e-05	<.0001	0.0013	0.4944
RA	NR_047003.1	PLSCR1	3.04493e-05	<.0001	<.0001	0.7258
RA	NR_047003.1	TAB2	3.04493e-05	<.0001	0.0054	0.8278
RA	NR_047003.1	TICAM1	3.04493e-05	<.0001	0.0024	0.5086
RA	PCBP1-AS1	DDX58	3.40359e-06	0.001	0.0021	0.0801
RA	PCBP1-AS1	HMGB2	3.40359e-06	0.0003	0.0004	0.2384
RA	PCBP1-AS1	IFI16	3.40359e-06	<.0001	0.015	0.2113
RA	PCBP1-AS1	ITGAM	3.40359e-06	0.0001	0.0129	0.0734
RA	PCBP1-AS1	LDLR	3.40359e-06	<.0001	0.0048	0.2465
RA	PCBP1-AS1	PARP9	3.40359e-06	<.0001	0.0076	0.2433
RA	PCBP1-AS1	PLSCR1	3.40359e-06	<.0001	0.0004	0.5573
RA	PCBP1-AS1	TAB2	3.40359e-06	<.0001	0.0235	0.2169
RA	PCBP1-AS1	TICAM1	3.40359e-06	<.0001	0.0087	0.1429
RA	uc.173-	DDX58	2.74564e-06	0.0003	0.0032	0.0976
RA	uc.173-	HMGB2	2.74564e-06	<.0001	0.0009	0.8142
RA	uc.173-	IFI16	2.74564e-06	<.0001	0.0188	0.2109
RA	uc.173-	ITGAM	2.74564e-06	<.0001	0.0393	0.1955
RA	uc.173-	LDLR	2.74564e-06	0.0025	0.0017	0.0572
RA	uc.173-	PARP9	2.74564e-06	<.0001	0.0096	0.2464
RA	uc.173-	PLSCR1	2.74564e-06	<.0001	0.0004	0.4678
RA	uc.173-	TAB2	2.74564e-06	<.0001	0.0413	0.3278
RA	uc.265+	DDX58	2.5549e-06	0.0024	0.002	0.0534
RA	uc.265+	HMGB2	2.5549e-06	<.0001	0.001	0.7187
RA	uc.265+	IFI16	2.5549e-06	<.0001	0.0107	0.1008
RA	uc.265+	ITGAM	2.5549e-06	<.0001	0.0351	0.1568
RA	uc.265+	LDLR	2.5549e-06	0.0002	0.0033	0.1099
RA	uc.265+	PARP9	2.5549e-06	<.0001	0.0098	0.2304
RA	uc.265+	PLSCR1	2.5549e-06	<.0001	0.0005	0.6294
RA	uc.265+	TAB2	2.5549e-06	<.0001	0.0308	0.2065
RA	uc.265+	TICAM1	2.5549e-06	<.0001	0.011	0.1313
RA	XR_242549.2	HMGB2	3.22671e-07	<.0001	0.0062	0.4361
RA	XR_242549.2	PLSCR1	3.22671e-07	<.0001	0.0031	0.3468
Condition1: lncRNA and RA is associated;
Condition2: lncRNA is associated with mRNA after adjusting for RA;
Condition3: mRNA is associated with RA after adjusting for lncRNA, and
Condition4: lncRNA is independent of RA after adjusting for mRNA.
P1: Crude P value for the association of lncRNA with RA. Condition1 was met if this P value less than 0.05;
P2: P value for the association of lncRNA with mRNA after adjusted for RA. Condition2 was met if this P value less than 0.05;
P3: P value for the association of mRNA with RA after adjusted for lncRNA. Condition3 was met if this P value less than 0.05;
P4: P value for the association of lncRNA with RA after adjusted for mRNA. Condition4 was met if this P value greater than 0.05.
