# Supplementary material for: Integrative lncRNA–mRNA co‐expression network analysis identifies novel lncRNA E2F3‐IT1 for rheumatoid arthritis
Source: Clin Transl Med. 2021 Feb 24;11(2):e325. doi: 10.1002/ctm2.325 (PMC7905107; doi:10.1002/ctm2.325)
Supplement: Supplementary file 4 — Supporting Information [file CTM2-11-e325-s002.xlsx]

## Sheet: CIT_rep
Supplementary Table S4: Causal inference test (CIT) in validation samples
	E2F3-IT1					UC.265					INE2
mRNA	P1	P2	P3	P4		P1	P2	P3	P4		P1	P2	P3	P4
LDLR	0.0258	6.10617e-07	0.000285383	0.378805		0.0232	0.000175252	0.000660302	0.959732		0.0494	1.5029e-06	0.000432534	0.467571
PLSCRI	0.0258	0.00019282	8.31507e-08	0.00054001		0.0232	3.50855e-07	1.68834e-08	2.98748e-06		0.0494	0.000323	4.6144e-06	0.000824266
PARP9	0.0258	0.0015588	0.00247755	0.0158202		0.0232	0.236699	0.01038	0.0188803		0.0494	0.335161	0.0210594	0.119471
Condition1: lncRNA and RA is associated;
Condition2: lncRNA is associated with mRNA after adjusting for RA;
Condition3: mRNA is associated with RA after adjusting for lncRNA;
Condition4: lncRNA is independent of RA after adjusting for mRNA.
P1: Crude P value for the association of lncRNA with RA. Condition1 was met if this P value less than 0.05;
P2: P value for the association of lncRNA with mRNA after adjusted for RA. Condition2 was met if this P value less than 0.05;
P3: P value for the association of mRNA with RA after adjusted for lncRNA. Condition3 was met if this P value less than 0.05;
P4: P value for the association of lncRNA with RA after adjusted for mRNA. Condition4 was met if this P value greater than 0.05.
